# Supplementary material for: Laser dissection‐assisted phloem transcriptomics highlights the metabolic and physiological changes accompanying clubroot disease progression in oilseed rape
Source: Plant J. 2024 Nov 22;121(1):e17156. doi: 10.1111/tpj.17156 (PMC11703547; doi:10.1111/tpj.17156)
Supplement: Supplementary file 10 — Supplemental File 1. Complete transcriptomic dataset for gene expression profiling in dissected phloem. [file TPJ-121-0-s010.xlsx]

## Sheet: mapping statistics
sample ID	tissue	treatment	time	B. napus total gene reads	P. brassicae total gene reads
G7_1	hypocotyl	mock	7 dpi	20552242	167
G7_3	hypocotyl	mock	7 dpi	12593106	3476
G12_3	hypocotyl	mock	12 dpi	12315132	1439
G12_4	hypocotyl	mock	12 dpi	15633607	550
GI7_1	hypocotyl	P. brassicae	7 dpi	11217408	584
GI7_2	hypocotyl	P. brassicae	7 dpi	19714198	232
GI12_1	hypocotyl	P. brassicae	12 dpi	8931773	215123
GI12_2	hypocotyl	P. brassicae	12 dpi	12827615	368940
GI12_3	hypocotyl	P. brassicae	12 dpi	10203863	266201
GI12_4	hypocotyl	P. brassicae	12 dpi	11249080	279657
P7_1	petiole	mock	7 dpi	26118129	56
P7_2	petiole	mock	7 dpi	21619783	20
P7_3	petiole	mock	7 dpi	22974260	55
P7_4	petiole	mock	7 dpi	26424624	62
P12_1	petiole	mock	12 dpi	19639745	213
P12_3	petiole	mock	12 dpi	21723331	38
P12_4	petiole	mock	12 dpi	20331000	762
PI7_1	petiole	P. brassicae	7 dpi	24019934	22
PI7_2	petiole	P. brassicae	7 dpi	19971883	135
PI7_3	petiole	P. brassicae	7 dpi	15557593	977
PI7_4	petiole	P. brassicae	7 dpi	20398355	286
PI12_1	petiole	P. brassicae	12 dpi	22497589	130
PI12_2	petiole	P. brassicae	12 dpi	25663375	111
PI12_3	petiole	P. brassicae	12 dpi	21750522	48
PI12_4	petiole	P. brassicae	12 dpi	23755945	85

## Sheet: significant DEGs
GENE	EXPRESSION P. brassicae vs mock				SIGNIFICANCE P. brassicae vs mock				DEG LISTS P. brassicae vs mock								ORTHOFINDER ARABIDOPSIS ORTHOLOGS																										OMICS BOX GENE ONTOLOGY
Gene	7d gall log2FC	12d gall log2FC	7d petiole log2FC	12d petiole log2FC	7d gall FDR	12d gall FDR	7d petiole FDR	12d petiole FDR	7d gall down	7d gall up	12d gall down	12d gall up	7d petiole down	7d petiole up	12d petiole down	12d petiole up	ortholog count	all ortholog IDs	Arabidopsis ortholog 1	Gene Model Description ortholog 1	Primary Gene Symbol ortholog 1	All Gene Symbols ortholog 1	Arabidopsis ortholog 2	Gene Model Description ortholog 2	Primary Gene Symbol ortholog 2	All Gene Symbols ortholog 2	Arabidopsis ortholog 3	Gene Model Description ortholog 3	Primary Gene Symbol ortholog 3	All Gene Symbols ortholog 3	Arabidopsis ortholog 4	Gene Model Description ortholog 4	Primary Gene Symbol ortholog 4	All Gene Symbols ortholog 4	Arabidopsis ortholog 5	Gene Model Description ortholog 5	Primary Gene Symbol ortholog 5	All Gene Symbols ortholog 5	Arabidopsis ortholog 6	Gene Model Description ortholog 6	Primary Gene Symbol ortholog 6	All Gene Symbols ortholog 6	Description for leading BLAST match	Length	#Hits	e-Value	sim mean	#GO	GO IDs
A01p00130.1_BnaDAR	-0.957447	5.84045	0.143869	0.263663	0.876022	1.21606e-05	0.999866	0.886144				YES					1	AT4G38890	AT4G38890	FMN-linked oxidoreductases superfamily protein;(source:Araport11)	(ATC3H50)	(ATC3H50)																					XP_013733370.2tRNA-dihydrouridine(47) synthase [NAD(P)(+)]-like	646	20	0	91.21	9	P:GO:0002943; F:GO:0017150; F:GO:0046872; F:GO:0050660; C:GO:0005773
A01p00180.1_BnaDAR	-1.51014	3.48752	0.863362	-0.103337	0.774577	0.0367247	0.686501	na				YES					1	AT4G39030	AT4G39030	Encodes an orphan multidrug and toxin extrusion transporter. Essential component of salicylic acid-dependent signaling for disease resistance. Member of the MATE-transporter family. Expression induced by salicylic acid. Mutants are salicylic acid-deficient.	ENHANCED DISEASE SUSCEPTIBILITY 5 (EDS5)	ENHANCED DISEASE SUSCEPTIBILITY 5 (EDS5);SALICYLIC ACID INDUCTION DEFICIENT 1 (SID1);SUSCEPTIBLE TO CORONATINE-DEFICIENT PST DC3000 3 (SCORD3)																					CAF2146148.1unnamed protein product	536	20	0	95.25	30	P:GO:0001101; P:GO:0006805; P:GO:0009624; P:GO:0009697; P:GO:0009725; P:GO:0009751; P:GO:0017000; P:GO:0031348; P:GO:0042446; P:GO:0042742; P:GO:0042908; P:GO:0045087; P:GO:0046677; P:GO:0055085; F:GO:0015297; F:GO:0042910; C:GO:0005739; C:GO:0009941; C:GO:0016020
A01p00300.1_BnaDAR	0.118618	1.16107	-0.160443	0.478333	0.984527	0.00653768	0.987964	0.255292				YES					1	AT4G39260	AT4G39260	Encodes a glycine-rich protein with RNA binding domain at the N-terminus. Protein is structurally similar to proteins induced by stress in other plants. Gene expression is induced by cold. Transcript undergoes circadian oscillations that is depressed by overexpression of AtGRP7. A substrate of the type III effector HopU1 (mono-ADP-ribosyltransferase).	RNA-BINDING GLYCINE-RICH PROTEIN A6 (RBGA6)	COLD, CIRCADIAN RHYTHM, AND RNA BINDING 1 (CCR1);GLYCINE-RICH PROTEIN 8 (ATGRP8);GLYCINE-RICH RNA-BINDING PROTEIN 8 (GR-RBP8); (GRP8);RNA-BINDING GLYCINE-RICH PROTEIN A6 (RBGA6)																					XP_033136428.1glycine-rich RNA-binding protein 10 isoform X3	171	20	9.63e-56	99.21	2	F:GO:0003723
A01p00310.1_BnaDAR	-1.61654	5.57411	-0.231581	0.00198039	0.792601	0.00149065	0.999866	na				YES					1	AT4G39300	AT4G39300	envelope glycoprotein;(source:Araport11)	0	0																					CAF2146171.1unnamed protein product	97	20	2.56e-54	96.73
A01p00320.1_BnaDAR	-2.4761	-6.05675	0.0621157	-0.0801928	0.583508	0.00226518	na	na			YES						1	AT4G39320	AT4G39320	microtubule-associated protein-like protein;(source:Araport11)	0	0																					CAF2146172.1unnamed protein product	148	20	6.79e-46	86.32	26	P:GO:0000947; P:GO:0006006; P:GO:0006090; P:GO:0006115; P:GO:0006116; P:GO:0006734; P:GO:0006805; P:GO:0009167; P:GO:0009809; P:GO:0017000; P:GO:0019655; P:GO:0019666; P:GO:0046031; P:GO:0046034; P:GO:0050830; F:GO:0004022; F:GO:0005515; F:GO:0019170; F:GO:0045551; C:GO:0005576; C:GO:0005634; C:GO:0005759; C:GO:0005886; C:GO:0062040
A01p00640.1_BnaDAR	0.323072	-4.16089	-1.26459	0.166177	0.972838	1.37032e-06	0.000102487	0.919922			YES		YES				1	AT4G39770	AT4G39770	Haloacid dehalogenase-like hydrolase (HAD) superfamily protein;(source:Araport11)	TREHALOSE-6-PHOSPHATE PHOSPHATASE H (TPPH)	TREHALOSE-6-PHOSPHATE PHOSPHATASE H (TPPH)																					CAF2146250.1unnamed protein product	225	20	3.17e-162	97.63	15	P:GO:0005992; P:GO:0016311; P:GO:0044249; P:GO:0048831; P:GO:1900618; P:GO:2000026; P:GO:2000032; F:GO:0004805; C:GO:0005576; C:GO:0005618; C:GO:0005634; C:GO:0005829; C:GO:0005886
A01p00720.1_BnaDAR	5.45139	2.79743	-0.46665	-0.159375	0.00337492	0.10144	0.987371	0.968114		YES							1	AT4G39800	AT4G39800	** Referred to as MIPS2 in Mitsuhashi et al 2008. myo-inositol-1-phosphate synthase isoform 1.Expressed in leaf, root and silique. Immunolocalization experiments with an antibody recognizing MIPS1, MIPS2, and MIPS3 showed endosperm localization.	D-MYO-INOSITOL 3-PHOSPHATE SYNTHASE 1 (MIPS1)	MYO-INOSITOL-1-PHOSPHATE SYNTHASE 1 (MIPS1);MYO-INOSITOL-1-PHOSPHATE SYNTHASE 1 (ATMIPS1);MYO-INOSITOL-1-PHOSTPATE SYNTHASE 2 (ATMIPS2);MYO-INOSITOL-1-PHOSPHATE SYNTHASE 2 (MIPS2);INOSITOL 3-PHOSPHATE SYNTHASE 1 (ATIPS1);D-MYO-INOSITOL 3-PHOSPHATE SYNTHASE 1 (MIPS1); (MI-1-P SYNTHASE)																					CAG7886007.1unnamed protein product	510	20	0	99.14	16	P:GO:0006021; P:GO:0006659; P:GO:0006805; P:GO:0009793; P:GO:0010264; P:GO:0016051; F:GO:0004512; C:GO:0005634; C:GO:0005829
A01p00730.1_BnaDAR	4.98226	3.60693	-0.0244068	0.117653	0.00877418	0.0237872	0.999866	na		YES		YES					na	na	na																								RID77143.1hypothetical protein BRARA_A00073	255	20	2.58e-176	95.87	5	P:GO:0090305; F:GO:0003676; F:GO:0008408
A01p00830.1_BnaDAR	0.968171	3.70704	0.292853	0.674412	0.803998	0.000287406	0.987964	0.482475				YES					1	AT4G39950	AT4G39950	Belongs to cytochrome P450 and is involved in tryptophan metabolism. Converts Trp to indo-3-acetaldoxime (IAOx), a precursor to IAA and indole glucosinolates.The mRNA is cell-to-cell mobile.	0	0																					XP_013736215.2cytochrome P450 79B1	540	20	0	98.86	19	P:GO:0002229; P:GO:0006569; P:GO:0009414; P:GO:0009625; P:GO:0009682; P:GO:0009684; P:GO:0010120; P:GO:0019761; P:GO:0042402; P:GO:0052544; F:GO:0004497; F:GO:0005506; F:GO:0016705; F:GO:0016709; F:GO:0020037; C:GO:0016020
A01p00890.1_BnaDAR	-1.90017	-5.11326	0.022672	0.289952	0.515859	3.76322e-05	0.999866	0.903638			YES						1	AT5G65270	AT5G65270	RAB GTPase homolog A4A;(source:Araport11)	RAB GTPASE HOMOLOG A4A (RABA4a)	RAB GTPASE HOMOLOG A4A (RABA4a);RAB GTPASE HOMOLOG A4A (AtRABA4a)																					CAF2146305.1unnamed protein product, partial	237	20	7.98e-162	97.62	20	P:GO:0032456; P:GO:0042546; F:GO:0003924; F:GO:0005525; F:GO:0019900; C:GO:0000139; C:GO:0005886; C:GO:0031901; C:GO:0032588; C:GO:0035619; C:GO:0090404
A01p01070.1_BnaDAR	2.83946	3.89882	0.662832	-0.356085	0.460866	0.0463683	0.941237	na				YES					1	AT4G38020	AT4G38020	tRNA/rRNA methyltransferase (SpoU) family protein;(source:Araport11)	0	0																					RID77175.1hypothetical protein BRARA_A00103	339	20	1.53e-242	94.62	8	P:GO:0001510; P:GO:0006396; F:GO:0003723; F:GO:0008173
A01p01260.1_BnaDAR	-0.917068	4.45059	0.109364	-0.214467	0.929838	0.0190668	0.999866	na				YES					na	na	na																								KAH0858419.1hypothetical protein HID58_086680	104	20	8.85e-74	78.55	11	P:GO:0010152; P:GO:0010584; P:GO:0019233; P:GO:0048869; P:GO:0055085; P:GO:0085029; F:GO:0005515; F:GO:0016887; F:GO:0042626; C:GO:0005886; C:GO:0016020
A01p01300.1_BnaDAR	-0.368504	7.0852	-0.190903	-0.0506687	0.979125	1.31993e-08	0.999866	0.98185				YES					1	AT4G37750	AT4G37750	ANT is required for control of cell proliferation and encodes a putative transcriptional regulator similar to AP2. Loss of function alleles have reduced fertility, abnormal ovules and abnormal lateral organs. Expressed in the chalaza, floral organ primordia, and lateral shoot organ primordia. Regulates growth and cell numbers during organogenesis. Modulates auxin biosynthesis in the ovule via reg…	AINTEGUMENTA (ANT)	(ATANT);COMPLEMENTING A PROTEIN KINASE C MUTANT 1 (CKC1); (CKC);AINTEGUMENTA (ANT);DRAGON (DRG)																					KAG5412551.1hypothetical protein IGI04_000118	545	20	0	92.02	11	P:GO:0006355; P:GO:0010492; P:GO:0019760; P:GO:0042127; F:GO:0003677; F:GO:0003700; F:GO:0043565; C:GO:0005634
A01p01320.1_BnaDAR	0.743831	-4.69771	0.693921	0.812167	0.923707	0.000333174	0.399531	0.153441			YES						1	AT4G37730	AT4G37730	basic leucine-zipper 7;(source:Araport11)	BASIC LEUCINE-ZIPPER 7 (bZIP7)	BASIC LEUCINE-ZIPPER 7 (AtbZIP7);BASIC LEUCINE-ZIPPER 7 (bZIP7)																					CAF2146385.1unnamed protein product	246	20	5.4e-169	91.94	8	P:GO:0006355; F:GO:0000976; F:GO:0003700; C:GO:0005634
A01p01330.1_BnaDAR	1.61265	-3.23726	0.605434	1.3232	0.632696	0.0123132	0.699439	0.0100613			YES					YES	2	AT4G37680 AT4G38320	AT4G37680	heptahelical transmembrane protein HHP4	0	0	AT4G38320	heptahelical transmembrane protein HHP5	HEPTAHELICAL PROTEIN 5 (HHP5)	HEPTAHELICAL PROTEIN 5 (HHP5)																	XP_009133930.1heptahelical transmembrane protein 4	374	20	3.15e-280	97.54	5	P:GO:0009725; P:GO:0009744; C:GO:0016020
A01p01400.1_BnaDAR	6.29819	0	-0.364796	-0.425368	1.34979e-05	1	0.903002	0.667067		YES							1	AT4G37550	AT4G37550	Indole-3-acetamide (IAM) hydrolase gene required for the auxin effects of IAM.	IAMHYDROLASE1 (IAMH1)	IAMHYDROLASE1 (IAMH1)																					CAF2146401.1unnamed protein product	452	20	0	97.44	2	F:GO:0016811
A01p01440.1_BnaDAR	-2.41818	3.03118	0.083545	0.150903	0.314854	0.0195374	0.999866	na				YES					2	AT4G37520 AT4G37530	AT4G37520	Peroxidase superfamily protein;(source:Araport11)	0	0	AT4G37530	Peroxidase superfamily protein;(source:Araport11)	0	0																	XP_009135008.1peroxidase 50	326	20	1.91e-234	97.57	21	P:GO:0006979; P:GO:0009651; P:GO:0042744; P:GO:0048511; P:GO:0098869; F:GO:0005515; F:GO:0020037; F:GO:0046872; F:GO:0140825; C:GO:0005576; C:GO:0005773
A01p01450.1_BnaDAR	0.816531	3.68694	-0.186148	0.0190258	0.931449	0.033668	0.999866	na				YES					1	AT4G37510	AT4G37510	Ribonuclease III family protein;(source:Araport11)	0	0																					CAF2146414.1unnamed protein product	532	20	0	96.67	21	P:GO:0000373; P:GO:0006364; P:GO:0007049; P:GO:0030422; P:GO:0031053; P:GO:0031054; P:GO:0035195; P:GO:0040029; P:GO:0051301; P:GO:0071359; P:GO:0090305; F:GO:0003723; F:GO:0003725; F:GO:0003727; F:GO:0004525; C:GO:0005634; C:GO:0009570
A01p01460.1_BnaDAR	-2.45344	7.99565	0.306005	-0.0889432	0.114345	8.6718e-12	0.984412	na				YES					1	AT4G37490	AT4G37490	Cyclin-dependent protein kinase CYCB1;1. Functions as an effector of growth control at G2/M. Regulated by TCP20.	CYCLIN B1;1 (CYCB1;1)	(CYCB1);CYCLIN 1 (CYC1);CYCLIN B1;1 (CYCB1;1)																					CAF2146417.1unnamed protein product	428	20	7.13e-293	93.27	16	P:GO:0001558; P:GO:0006396; P:GO:0010332; P:GO:0044772; P:GO:0051301; F:GO:0004525; F:GO:0016538; C:GO:0016020
A01p01480.1_BnaDAR	-0.871634	1.8916	0.0152881	0.103974	0.7465	0.0281568	0.999866	0.963799				YES					1	AT4G37460	AT4G37460	Encodes a tetratricopeptide repeat domain containing protein that shows sequence similarity to those of transcriptional repressors in other organisms. Involved in mediating effector-triggered immunity.	SUPPRESSOR OF RPS4-RLD 1 (SRFR1)	SUPPRESSOR OF RPS4-RLD 1 (SRFR1);SUPPRESSOR OF RPS4-RLD 3 (SRFR3); (SRFR3)																					CAF2146424.1unnamed protein product	1035	20	0	94.32	17	P:GO:0010629; P:GO:0031348; P:GO:0042742; P:GO:0045087; P:GO:0045892; F:GO:0005198; F:GO:0005515; F:GO:0060090; C:GO:0005634; C:GO:0016020; C:GO:0048471
A01p01620.1_BnaDAR	1.96533	-3.63868	-0.337055	-0.105113	0.674084	0.0440108	0.999444	0.976961			YES						na	na	na																								CAF2146447.1unnamed protein product	499	20	0	97.6	13	P:GO:0042343; P:GO:0044550; P:GO:0098542; F:GO:0004497; F:GO:0005506; F:GO:0016705; F:GO:0016709; F:GO:0020037; C:GO:0016020
A01p01630.1_BnaDAR	0	5.05838	-0.0236341	-0.109309	1	0.00842878	na	na				YES					2	AT1G59500 AT4G37390	AT1G59500	encodes an IAA-amido synthase that conjugates Asp and other amino acids to auxin in vitro.	(GH3.4)	(GH3.4)	AT4G37390	Encodes an IAA-amido synthase that conjugates Asp and other amino acids to auxin in vitro. Lines carrying insertions in this gene are hypersensitive to auxin. May function as a negative component in auxin signaling by regulating auxin activity.	(BRU6)	(GH3.2); (BRU6); (GH3-2);AUXIN UPREGULATED 3 (AUR3);YADOKARI 1 (YDK1)																	XP_009123833.1indole-3-acetic acid-amido synthetase GH3.2	587	20	0	96.63	4	P:GO:0009733; P:GO:0048878; P:GO:0065008; F:GO:0010279
A01p01720.1_BnaDAR	2.96361	0.404749	-0.0302444	0.577923	0.031129	0.862611	0.999866	0.597799		YES							1	AT4G37250	AT4G37250	Leucine-rich repeat protein kinase family protein;(source:Araport11)	0	0																					CAF2146467.1unnamed protein product	759	20	0	90.66	6	F:GO:0004672; F:GO:0005524; C:GO:0016020
A01p01750.1_BnaDAR	0.687638	-6.09836	-1.00546	0.367436	0.950501	0.00031745	0.741732	na			YES						1	AT4G36900	AT4G36900	Encodes a member of the DREB subfamily A-5 of ERF/AP2 transcription factor family (RAP2.10). The protein contains one AP2 domain. There are 16 members in this subfamily including RAP2.9 and RAP2.1.	RELATED TO AP2 10 (RAP2.10)	RELATED TO AP2 10 (RAP2.10);DREB AND EAR MOTIF PROTEIN 4 (DEAR4)																					CAF2146478.1unnamed protein product	197	20	2.58e-120	94.93	8	P:GO:0006355; F:GO:0003677; F:GO:0003700; C:GO:0005634
A01p01910.1_BnaDAR	0.440134	-1.21754	-0.348014	1.62189	0.960908	0.382882	0.962591	0.000635395								YES	1	AT4G37080	AT4G37080	ternary complex factor MIP1 leucine-zipper protein (Protein of unknown function, DUF547);(source:Araport11)	0	0																					CAF2146528.1unnamed protein product	557	20	0	94.2
A01p01930.1_BnaDAR	-4.16695	5.09551	0.00861142	-0.166556	0.0670809	0.00137767	1	na				YES					1	AT4G37100	AT4G37100	Pyridoxal phosphate (PLP)-dependent transferases superfamily protein;(source:Araport11)	0	0																					CAF2146533.1unnamed protein product	772	20	0	87.16
A01p02010.1_BnaDAR	-0.263035	4.34666	0.437091	0.29743	0.985115	1.4272e-05	0.946446	0.907082				YES					1	AT4G37210	AT4G37210	Encodes a predominantly nuclear histone chaperone that promotes [H3-H4]2 tetrasome formation and does not promote disassembly of in vitro preassembled tetrasomes.	NUCLEAR AUTOANTIGENIC SPERM PROTEIN (NASP)	NUCLEAR AUTOANTIGENIC SPERM PROTEIN (NASP)																					CAF2146557.1unnamed protein product	393	20	6.34e-244	88.1	14	P:GO:0000082; P:GO:0001824; P:GO:0006260; P:GO:0006334; P:GO:0006335; P:GO:0008283; P:GO:0009059; P:GO:0071103; F:GO:0042393; F:GO:0044877; C:GO:0000228; C:GO:0000785; C:GO:0005634; C:GO:0005654
A01p02190.1_BnaDAR	2.20117	-5.72843	-0.966388	0.201708	0.650001	0.00275976	0.762881	na			YES						1	AT4G36720	AT4G36720	HVA22-like protein K;(source:Araport11)	HVA22-LIKE PROTEIN K (HVA22K)	HVA22-LIKE PROTEIN K (HVA22K)																					CAF2146600.1unnamed protein product	209	20	1.06e-143	92.91	2	C:GO:0016020
A01p02400.1_BnaDAR	-2.0051	4.50676	-0.392644	0.274063	0.585282	0.00357745	0.988221	na				YES					1	AT4G36440	AT4G36440	G-protein coupled receptor;(source:Araport11)	0	0																					CAF2146654.1unnamed protein product	1036	20	0	89.61	21	P:GO:0006820; P:GO:0006979; P:GO:0015711; P:GO:0031322; P:GO:0044703; P:GO:0048193; P:GO:0098869; P:GO:0120010; F:GO:0004601; F:GO:0008525; F:GO:0008526; F:GO:0020037; C:GO:0005628; C:GO:0005634; C:GO:0016020; C:GO:0032153; C:GO:0035838
A01p02410.1_BnaDAR	-1.39965	8.68807	0	0	0.674588	7.78402e-11	na	na				YES					1	AT4G36430	AT4G36430	Peroxidase superfamily protein;(source:Araport11)	0	0																					CAF2146657.1unnamed protein product	331	20	4e-234	97.76	17	P:GO:0006979; P:GO:0009809; P:GO:0042744; P:GO:0098869; F:GO:0020037; F:GO:0046872; F:GO:0140825; C:GO:0005576; C:GO:0005773
A01p02430.1_BnaDAR	-4.1177	2.21773	-1.5413	1.10536	0.0432721	0.189518	0.268132	na	YES								1	AT4G36410	AT4G36410	ubiquitin-conjugating enzyme	UBIQUITIN-CONJUGATING ENZYME 17 (UBC17)	UBIQUITIN-CONJUGATING ENZYME 17 (UBC17)																					XP_009144816.1probable ubiquitin-conjugating enzyme E2 17	161	20	6.07e-115	98.73	15	P:GO:0000209; P:GO:0009739; P:GO:0016567; P:GO:0043161; P:GO:0044248; F:GO:0005524; F:GO:0031625; F:GO:0061630; F:GO:0061631; C:GO:0005634; C:GO:0005737
A01p02560.1_BnaDAR	-2.98375	-0.309848	-0.235628	-0.296208	0.000488755	0.845437	0.939639	0.705999	YES								2	AT4G36190 AT4G36195	AT4G36190	Serine carboxypeptidase S28 family protein;(source:Araport11)	0	0	AT4G36195	Serine carboxypeptidase S28 family protein;(source:Araport11)	0	0																	CAF2146688.1unnamed protein product	489	20	0	97.08	7	P:GO:0006508; P:GO:0009561; F:GO:0004177; F:GO:0008239; F:GO:0070008
A01p02610.1_BnaDAR	-0.938997	1.21309	0.0982788	0.421531	0.387882	0.0243764	0.999866	0.514152				YES					1	AT4G36130	AT4G36130	Ribosomal protein L2 family;(source:Araport11)	RIBOSOMAL PROTEIN UL2X (UL2X)	RIBOSOMAL PROTEIN UL2X (UL2X)																					XP_009146753.260S ribosomal protein L8-3	258	20	1.45e-188	99.09	12	P:GO:0002181; F:GO:0003729; F:GO:0003735; C:GO:0005773; C:GO:0005886; C:GO:0022625; C:GO:0042788
A01p02660.1_BnaDAR	0.388564	2.30631	-0.118735	0.0316398	0.907741	9.04387e-05	0.999866	0.980599				YES					1	AT4G36080	AT4G36080	Component of the SPT module of the SAGA complex.	(TRA1B)	(TRA1B)																					CAF2146712.1unnamed protein product	3834	20	0	97.14	6	F:GO:0004674; C:GO:0000812; C:GO:0070461
A01p02760.1_BnaDAR	0.234811	5.12336	0.0564468	-0.186743	1	0.00150206	0.999866	na				YES					1	AT4G35940	AT4G35940	hypothetical protein;(source:Araport11)	0	0																					CAF2146740.1unnamed protein product	316	20	3.33e-175	80.23	1	F:GO:0016874
A01p02810.1_BnaDAR	0	-6.58153	0.0798706	-0.324981	1	0.000158848	0.999866	na			YES						1	AT4G35900	AT4G35900	bZIP protein required for positive regulation of flowering. Mutants are late flowering. FD interacts with FT to promote flowering.Expressed in the shoot apex in floral anlagen, then declines in floral primordia.	(FD)	(FD); (FD-1); (atbzip14)																					CAF2146753.1unnamed protein product	262	20	1.87e-145	84.57	12	P:GO:0009911; P:GO:0010628; P:GO:0045893; P:GO:2000028; F:GO:0003700; F:GO:0043621; C:GO:0005634; C:GO:0016020
A01p02860.1_BnaDAR	0.0072439	-1.77975	0.126721	0.555489	1	0.0120144	0.999866	0.382265			YES						1	AT4G35860	AT4G35860	GTP-binding protein ATGB2	GTP-BINDING 2 (GB2)	(ATRABB1B);GTP-BINDING 2 (ATGB2); (ATRAB2C);GTP-BINDING 2 (GB2)																					XP_009149208.1ras-related protein RABB1b	211	20	1.64e-148	99.17	8	P:GO:0030100; F:GO:0003924; F:GO:0005525; F:GO:0032550; C:GO:0005768; C:GO:0009507
A01p02950.1_BnaDAR	-5.99283	-7.80587	-0.184634	0.1215	0.000424406	5.03422e-08	0.999866	na	YES		YES						1	AT4G35760	AT4G35760	Encodes a bimodular enzyme comprising an integral domain homologous to the catalytic subunit of mammalian vitamin K epoxide reductase (VKORC1, EC 1.1.4.1) that is fused to a soluble thioredoxin-like moiety. Using yeast microsomes as a recombinant system, it was shown that the VKORC1 domain of At4g35760 functions as a stringent naphthoquinone reductase, and that its reduced Trx-like partner can se…	0	0																					XP_013641579.2thiol-disulfide oxidoreductase LTO1-like isoform X1	359	20	8.98e-252	92.67	8	P:GO:0010207; F:GO:0003955; F:GO:0016491; F:GO:0048038; C:GO:0009507; C:GO:0016020
A01p03060.1_BnaDAR	-0.299421	4.48631	-0.581888	-0.0543004	1	0.010766	0.968845	na				YES					1	AT4G35550	AT4G35550	Encodes a WUSCHEL-related homeobox gene family member with 65 amino acids in its homeodomain. WOX13 is the only family member that does not contain a sequence of eight residues (TLPLFPMH) downstream of the homeodomain called the WUS box.	WUSCHEL RELATED HOMEOBOX 13 (WOX13)	(HB-4);WUSCHEL RELATED HOMEOBOX 13 (WOX13); (ATWOX13)																					CAF2146810.1unnamed protein product	256	20	1.56e-157	90.16	14	P:GO:0006355; P:GO:0010047; P:GO:1990058; P:GO:1990110; F:GO:0000976; F:GO:0003700; C:GO:0005634
A01p03170.1_BnaDAR	-2.92483	5.46076	0.379428	0.606911	0.379063	0.000936458	0.998228	na				YES					1	AT4G35390	AT4G35390	AT-hook protein of GA feedback 1;(source:Araport11)	AT-HOOK MOTIF NUCLEAR LOCALIZED PROTEIN 25 (AHL25)	AT-HOOK PROTEIN OF GA FEEDBACK 1 (AGF1);AT-HOOK MOTIF NUCLEAR LOCALIZED PROTEIN 25 (AHL25)																					CAF2146837.1unnamed protein product	302	20	3.63e-195	91.41	13	P:GO:0006355; P:GO:0009938; F:GO:0003680; F:GO:0003700; F:GO:0043621; F:GO:1990837; C:GO:0005634
A01p03180.1_BnaDAR	1.98916	4.9052	0.73296	0.129826	0.715391	0.0127581	0.893676	na				YES					1	AT4G35380	AT4G35380	Encodes one of the functionally redundant ARF guanine-nucleotide exchange factors (ARF-GEFs). Functions as regulators of post-Golgi trafficking.	BIG4 (BIG4)	BIG4 (BIG4)																					CAF2146839.1unnamed protein product	1697	20	0	98.02	26	P:GO:0006887; P:GO:0007030; P:GO:0015031; P:GO:0030837; P:GO:0032012; P:GO:0034260; P:GO:0060050; P:GO:0090303; P:GO:2000114; F:GO:0005085; F:GO:0017022; F:GO:0034237; F:GO:0051020; C:GO:0000139; C:GO:0005654; C:GO:0005730; C:GO:0005829; C:GO:0016363; C:GO:0030532; C:GO:0032588; C:GO:0048471
A01p03260.1_BnaDAR	0.133691	-4.44616	0.718675	-0.439606	1	0.00134508	0.875498	0.881337			YES						1	AT4G35290	AT4G35290	Encodes a putative glutamate receptor like-protein, member of Putative ligand-gated ion channel subunit family	GLUTAMATE RECEPTOR 2 (GLUR2)	GLUTAMATE RECEPTOR 2 (GLUR2);GLUTAMATE RECEPTOR 3.2 (GLR3.2); (ATGLR3.2); (ATGLUR2)																					CAF2146857.1unnamed protein product	582	20	0	97.81	10	P:GO:0019722; P:GO:0034220; P:GO:0070588; P:GO:0071230; F:GO:0005262; F:GO:0008066; F:GO:0015276; C:GO:0005886; C:GO:0016020
A01p03390.1_BnaDAR	0.173895	3.34298	0.428624	0.560882	0.997115	2.36361e-05	0.964813	0.73197				YES					1	AT4G35180	AT4G35180	LYS/HIS transporter 7;(source:Araport11)	LYS/HIS TRANSPORTER 7 (LHT7)	LYS/HIS TRANSPORTER 7 (LHT7)																					CAF2146892.1unnamed protein product	480	20	0	93.02	9	P:GO:0003333; P:GO:0098656; F:GO:0008509; F:GO:0015171; F:GO:0015318; C:GO:0016020
A01p03580.1_BnaDAR	0.307889	-1.38319	-0.050801	-1.41318	0.99845	0.559421	0.999866	0.0212288							YES		1	AT4G34960	AT4G34960	Cyclophilin-like peptidyl-prolyl cis-trans isomerase family protein;(source:Araport11)	CYCLOPHYLIN 21-1 (CYP21-1)	CYCLOPHYLIN 21-1 (CYP21-1)																					CAF2146937.1unnamed protein product	224	20	9.42e-159	99.11	11	P:GO:0000413; P:GO:0006457; F:GO:0003755; C:GO:0005771; C:GO:0005783; C:GO:0005795; C:GO:0005802; C:GO:0005829; C:GO:0016020
A01p03760.1_BnaDAR	-0.16937	3.76132	1.42185	1.20007	1	0.0219462	0.0501474	0.115939				YES					1	AT4G34760	AT4G34760	SAUR-like auxin-responsive protein family;(source:Araport11)	SMALL AUXIN UPREGULATED RNA 50 (SAUR50)	SMALL AUXIN UPREGULATED RNA 50 (SAUR50)																					CAF2146970.1unnamed protein product	107	20	3.71e-72	98.64	6	P:GO:0009734; P:GO:0009741; C:GO:0005886
A01p03800.1_BnaDAR	1.93355	-6.14883	0.174266	-0.288546	0.387435	1.34919e-06	0.999866	0.888753			YES						na	na	na																								CAF2146977.1unnamed protein product	648	20	0	95.29	19	P:GO:0001101; P:GO:0006527; P:GO:0006979; P:GO:0008295; P:GO:0009409; P:GO:0009446; P:GO:0009611; P:GO:0009651; P:GO:0009737; P:GO:0009753; P:GO:0080167; P:GO:0097164; F:GO:0008792; F:GO:0042803; C:GO:0005829; C:GO:0009507
A01p03830.1_BnaDAR	0.684486	5.43834	-0.0443096	0.409973	0.81855	2.2226e-13	0.999866	0.662688				YES					1	AT4G34670	AT4G34670	Ribosomal protein S3Ae;(source:Araport11)	RIBOSOMAL PROTEIN ES1Y (ES1Y)	RIBOSOMAL PROTEIN ES1Y (ES1Y)																					XP_009110285.240S ribosomal protein S3a-2	262	20	1.75e-182	98.43	12	P:GO:0002181; P:GO:0006412; F:GO:0003729; F:GO:0003735; C:GO:0005618; C:GO:0005730; C:GO:0005886; C:GO:0009506; C:GO:0022627; C:GO:0042788
A01p03870.1_BnaDAR	-1.11515	4.96271	0.0442877	-0.307093	0.859703	0.000894964	0.999866	0.891722				YES					1	AT4G34620	AT4G34620	Encodes ribosomal protein S16, has embryo-defective lethal mutant phenotype	SMALL SUBUNIT RIBOSOMAL PROTEIN 16 (SSR16)	SMALL SUBUNIT RIBOSOMAL PROTEIN 16 (SSR16)																					CAF2146987.1unnamed protein product	113	20	3.09e-76	97.21	15	P:GO:0006412; P:GO:0009793; P:GO:0032543; F:GO:0003729; F:GO:0003735; F:GO:0019904; C:GO:0005840; C:GO:0009507; C:GO:0009941; C:GO:0015935; C:GO:1990904
A01p03930.1_BnaDAR	0.885249	-5.23668	-1.52348	0.450927	0.907414	0.00082218	0.02018	0.814579			YES		YES				1	AT4G34560	AT4G34560	transmembrane protein;(source:Araport11)	0	0																					XP_009111625.1uncharacterized protein LOC103837022	210	20	9.72e-136	90.48	2	C:GO:0016020
A01p03940.1_BnaDAR	-4.2699	1.24697	0.949787	-0.155113	0.0200378	0.504849	0.496259	na	YES								1	AT4G34540	AT4G34540	Encodes a protein whose sequence is similar to pinoresinol-lariciresinol reductase from pine. Plays a positive role in developmental and dark -induced leaf senescence.	GENETIC VARIANTS IN LEAF SENESCENCE (GVS1)	GENETIC VARIANTS IN LEAF SENESCENCE (GVS1)																					CAF2147001.1unnamed protein product	312	20	7.09e-223	97.08	7	P:GO:0008152; P:GO:0033194; P:GO:1900057; F:GO:0010283; F:GO:0016491
A01p03950.1_BnaDAR	-0.585482	0.120501	-0.661419	1.91376	0.961688	1	0.652321	5.13967e-05								YES	1	AT4G34530	AT4G34530	Encodes a transcription factor CIB1 (cryptochrome-interacting basic-helix-loop-helix). CIB1 interacts with CRY2 (cryptochrome 2) in a blue light-specific manner in yeast and Arabidopsis cells, and it acts together with additional CIB1-related proteins to promote CRY2-dependent floral initiation. CIB1 positively regulates FT expression.	CRYPTOCHROME-INTERACTING BASIC-HELIX-LOOP-HELIX 1 (CIB1)	CRYPTOCHROME-INTERACTING BASIC-HELIX-LOOP-HELIX 1 (CIB1)																					CAF2147004.1unnamed protein product	330	20	2.46e-207	93.74	11	P:GO:0006355; P:GO:0009637; P:GO:0009911; F:GO:0003677; F:GO:0003700; F:GO:0046983; C:GO:0005634
A01p03960.1_BnaDAR	0.495088	5.9618	-0.40122	0.41003	0.970338	1.52521e-05	0.88825	0.72021				YES					1	AT4G34500	AT4G34500	Protein kinase superfamily protein;(source:Araport11)	0	0																					CAF2147008.1unnamed protein product	449	20	0	96.84	9	P:GO:0006468; P:GO:0007178; P:GO:0016310; F:GO:0004674; F:GO:0004675; F:GO:0005524; C:GO:0005886; C:GO:0016020
A01p03980.1_BnaDAR	0.160948	1.21145	-0.389093	-0.764089	0.984282	0.0468414	0.90882	0.22715				YES					1	AT4G34460	AT4G34460	Encodes the heterotrimeric G-protein beta subunit and is involved in organ shape. A significant fraction of the protein is found in the ER. Mutants carrying null alleles express similar fruit phenotypes, as seen in er plants, but differ from er in that the stem is only slightly shorter than that in the wild type, the pedicel is slightly longer than that in the wild type, and the leaves are rounde…	GTP BINDING PROTEIN BETA 1 (AGB1)	(ATAGB1);ERECTA-LIKE 4 (ELK4);GTP BINDING PROTEIN BETA 1 (AGB1)																					CAF2147013.1unnamed protein product	881	20	0	91.36	42	P:GO:0000722; P:GO:0000750; P:GO:0001403; P:GO:0002949; P:GO:0005975; P:GO:0007165; P:GO:0007186; P:GO:0009723; P:GO:0009788; P:GO:0009845; P:GO:0009867; P:GO:0009991; P:GO:0010118; P:GO:0010154; P:GO:0010628; P:GO:0030968; P:GO:0043577; P:GO:0045087; P:GO:0045944; P:GO:0048527; P:GO:0050832; P:GO:0060249; P:GO:0065008; P:GO:0071229; P:GO:0072593; P:GO:1905392; P:GO:2000026; P:GO:2000243; P:GO:20…
A01p04020.1_BnaDAR	3.02643	3.84757	0.0752711	-0.113024	0.364421	0.0384316	0.999866	na				YES					1	AT4G34412	AT4G34412	EKC/KEOPS complex subunit tprkb-like protein;(source:Araport11)	0	0																					XP_009112968.1EKC/KEOPS complex subunit TPRKB	172	20	5.25e-110	97.7	8	P:GO:0002949; C:GO:0000408; C:GO:0005634; C:GO:0005829
A01p04070.1_BnaDAR	-0.294715	4.33003	-0.106428	0.119357	0.974322	1.66613e-07	0.999866	0.962809				YES					1	AT4G34370	AT4G34370	RING/U-box superfamily protein;(source:Araport11)	ARIADNE 1 (ARI1)	ARABIDOPSIS ARIADNE 1 (ATARI1);ARIADNE 1 (ARI1)																					CAF2147037.1unnamed protein product	591	20	0	95.23	15	P:GO:0000209; P:GO:0016567; P:GO:0031331; P:GO:0032436; F:GO:0008270; F:GO:0031624; F:GO:0061630; C:GO:0000151; C:GO:0005737
A01p04140.1_BnaDAR	-1.71631	4.24426	-0.16364	-0.282016	0.700305	0.0081295	0.999866	na				YES					1	AT4G34270	AT4G34270	TOR signaling pathway protein; response to high temperature treatment.	TAP42 INTERACTING PROTEIN OF 41 KDA (TIP41)	TAP42 INTERACTING PROTEIN OF 41 KDA (TIP41)																					XP_048635176.1TIP41-like protein isoform X2	290	20	4.06e-211	96.76	6	P:GO:0031929; C:GO:0005634; C:GO:0005737; C:GO:0005829
A01p04150.1_BnaDAR	-1.32877	4.05224	-0.234349	-0.065516	0.861383	0.036038	0.999866	na				YES					na	na	na																								XP_009114552.1uncharacterized protein LOC103839786 isoform X1	98	20	2.01e-47	91.78
A01p04220.1_BnaDAR	1.03141	3.26624	-0.134882	0.303624	0.69123	0.000120221	0.999866	0.814561				YES					1	AT4G34220	AT4G34220	Encodes a receptor like kinase involved in ABA-mediated seedling development and drought tolerance.RDK1 is an atypical or pseudokinase and has no phosphorylation activity. Its expression is upregulated in response to ABA.interacts with ABI1 and other PP2C phosphatases.	RECEPTOR DEAD KINASE1 (RDK1)	RECEPTOR DEAD KINASE1 (RDK1)																					AID60133.1leucine-rich repeat protein kinase family protein	746	20	0	94.65	17	P:GO:0009789; P:GO:0010030; P:GO:0016310; P:GO:0042631; P:GO:1905959; F:GO:0004672; F:GO:0005524; F:GO:0016787; C:GO:0005886
A01p04300.1_BnaDAR	-1.72469	6.64123	0.00547339	-0.0948676	0.774398	0.000177425	na	na				YES					1	AT4G34138	AT4G34138	UDP-glucosyl transferase 73B1;(source:Araport11)	UDP-GLUCOSYL TRANSFERASE 73B1 (UGT73B1)	UDP-GLUCOSYL TRANSFERASE 73B1 (UGT73B1)																					AID60126.1UDP-glucosyl transferase 73B1	495	20	0	96.05	5	F:GO:0080043; F:GO:0080044; C:GO:0043231
A01p04380.1_BnaDAR	0.958869	3.96822	-0.582501	0.306224	0.91017	0.0195604	0.962591	na				YES					1	AT4G34020	AT4G34020	Encodes a homolog of animal DJ-1 superfamily protein. In the A. thaliana genome, three genes encoding close homologs of human DJ-1 were identified AT3G14990 (DJ1A), AT1G53280 (DJ1B) and AT4G34020 (DJ1C). Among the three homologs, DJ1C is essential for chloroplast development and viability.	DJ-1 HOMOLOG C (DJ1C)	DJ-1 HOMOLOG C (DJ1C);DJ-1 HOMOLOG C (AtDJ1C); (DJ-1C)																					CAF2147099.1unnamed protein product	460	20	0	94.61	8	P:GO:0009658; P:GO:1903189; C:GO:0009507; C:GO:0016020
A01p04390.1_BnaDAR	-0.960849	-0.719133	-0.229183	2.00919	0.883734	0.791227	0.999866	0.000746387								YES	1	AT4G34000	AT4G34000	Encodes an ABA-responsive element-binding protein with similarity to transcription factors that is expressed in response to stress and abscisic acid.	ABSCISIC ACID RESPONSIVE ELEMENTS-BINDING FACTOR 3 (ABF3)	ABSCISIC ACID RESPONSIVE ELEMENTS-BINDING FACTOR 3 (ABF3);DC3 PROMOTER-BINDING FACTOR 5 (DPBF5); (ATABF3)																					CAF2147101.1unnamed protein product	411	20	1.42e-288	93.41	14	P:GO:0009414; P:GO:0009651; P:GO:0009789; P:GO:0045893; P:GO:0071229; P:GO:1905959; F:GO:0000976; F:GO:0003700; C:GO:0005634; C:GO:0016020
A01p04420.1_BnaDAR	0	-5.23765	0.575831	0.17022	1	0.00514957	0.97145	na			YES						na	na	na																								CAF2147105.1unnamed protein product, partial	139	20	1.39e-89	93.2	10	P:GO:0070085; F:GO:0016757; F:GO:0046872; C:GO:0005737; C:GO:0016020
A01p04430.1_BnaDAR	0.74955	4.49993	0.700586	-0.14239	0.94398	0.00858161	0.928907	na				YES					1	AT4G33960	AT4G33960	hypothetical protein;(source:Araport11)	0	0																					XP_009118175.1uncharacterized protein LOC103843199	65	20	9.32e-38	89.47
A01p04540.1_BnaDAR	2.79663	-4.21929	-0.00359398	0.0372526	0.49874	0.0435428	1	na			YES						1	AT4G33780	AT4G33780	ATP phosphoribosyltransferase regulatory subunit;(source:Araport11)	0	0																					AID60101.1At4g33780-like protein	167	20	6.89e-99	93.19	6	P:GO:0009787; P:GO:0010100; C:GO:0016020
A01p04570.1_BnaDAR	1.54721	1.44804	-0.0650356	1.17949	0.734959	0.478834	0.999866	0.0455732								YES	1	AT4G33770	AT4G33770	Inositol pyrophosphate kinase. Catalyzes the phosphorylation of phytic acid (InsP6) to the symmetric InsP7 isomer 5-InsP7.	INOSITOL 1,3,4-TRISPHOSPHATE 5/6 KINASE 2 (ITPK2)	INOSITOL 1,3,4-TRISPHOSPHATE 5/6 KINASE 2 (ITPK2); (ATITPK2)																					CAF2147146.1unnamed protein product	387	20	1.76e-279	95.51	20	P:GO:0009611; P:GO:0010214; P:GO:0016310; P:GO:0032957; P:GO:0047484; F:GO:0000287; F:GO:0005524; F:GO:0047325; F:GO:0052725; F:GO:0052726; C:GO:0005634; C:GO:0005737
A01p04580.1_BnaDAR	-0.240395	3.57857	0.236095	0.478036	1	0.0397223	0.999258	0.780169				YES					na	na	na																								CAF2147150.1unnamed protein product	667	20	0	97.05	13	P:GO:0006418; F:GO:0003677; F:GO:0004812; F:GO:0005524; C:GO:0005739; C:GO:0009507; C:GO:0016020
A01p04590.1_BnaDAR	-1.02705	3.72867	0.199315	-0.322416	0.869556	0.0175397	0.999866	na				YES					1	AT4G33740	AT4G33740	myb-like protein X;(source:Araport11)	0	0																					AID60097.1At4g33740-like protein	437	20	7.47e-221	84.64	2	C:GO:0016020
A01p04630.1_BnaDAR	0.835576	-4.09927	-0.0619053	0.0296053	0.943905	0.0471387	0.999866	na			YES						1	AT4G33690	AT4G33690	G patch domain protein;(source:Araport11)	0	0																					AID60092.1At4g33690-like protein	254	20	2.86e-129	84.18	2	C:GO:0016020
A01p04720.1_BnaDAR	-0.894074	4.95689	-0.928403	-0.554266	0.926857	0.00434722	0.771507	na				YES					1	AT4G33540	AT4G33540	metallo-beta-lactamase family protein;(source:Araport11)	0	0																					CAF2147190.1unnamed protein product	351	20	1.63e-259	94.1	10	P:GO:0015976; P:GO:0046685; F:GO:0004089; F:GO:0008270; F:GO:0019904
A01p04770.1_BnaDAR	-0.917783	5.7539	0.195993	0.147706	0.917111	0.000324308	0.999866	na				YES					1	AT4G33495	AT4G33495	A member of the RPD gene family - there are13 annotated genes and one EST encoding RPD1-like proteins in Arabidopsis. Shows no homology to any protein of known function. Abundant expression found in the shoot apex and the root. rpd1 mutant is a temperature-sensitive mutant isolated on the basis of the impairment in adventitious roots formation in hypocotyl region. Also, disruption of the RPD1 gen…	ROOT PRIMORDIUM DEFECTIVE 1 (RPD1)	ROOT PRIMORDIUM DEFECTIVE 1 (RPD1)																					CAF2147200.1unnamed protein product	413	20	2.58e-292	97.71	6	P:GO:0008285; P:GO:0010102; F:GO:0003723
A01p04940.1_BnaDAR	-1.01708	2.43623	0.0424754	-0.364208	0.61837	0.00117071	0.999866	0.302215				YES					na	na	na																								CAF2147229.1unnamed protein product	557	20	0	98.11	28	P:GO:0001732; P:GO:0006446; P:GO:0016567; P:GO:0051301; F:GO:0003723; F:GO:0003743; F:GO:0010997; F:GO:0043022; F:GO:0097027; C:GO:0005634; C:GO:0005829; C:GO:0005852; C:GO:0016282; C:GO:0033290
A01p04970.1_BnaDAR	-0.167499	1.40562	-0.0226863	-0.137789	0.985609	0.03159	0.999866	0.955435				YES					1	AT4G33210	AT4G33210	Encodes SLOMO (SLOW MOTION), a F-box protein required for auxin homeostasis and normal timing of lateral organ initiation at the shoot meristem.	SLOW MOTION (SLOMO)	SLOW MOTION (SLOMO)																					CAF2147241.1unnamed protein product	967	20	0	96.76	3	P:GO:0048878; P:GO:0065008; P:GO:1905393
A01p05010.1_BnaDAR	0.785412	-5.56395	-0.420246	0.237884	0.933061	0.000653876	0.98042	0.941393			YES						1	AT4G33160	AT4G33160	Encodes an F-box E3 ubiquitin ligase-coding gene that is involved in Arabidopsis salt and drought stress responses in an abscisic acid-dependent manner.	DROUGHT INDUCED F-BOX 1 (DIF1)	DROUGHT INDUCED F-BOX 1 (DIF1); (ATDIF1)																					CAF2147252.1unnamed protein product	408	20	2.25e-304	94.99	4	P:GO:0016567; P:GO:0031146; P:GO:0044248; F:GO:0004842
A01p05080.1_BnaDAR	-0.0184357	-3.33757	0.0711677	0.559618	1	0.0379177	0.999866	na			YES						1	AT4G33130	AT4G33130	rho GTPase-activating protein;(source:Araport11)	0	0																					CAF2147274.1unnamed protein product	225	20	1.95e-147	97.86
A01p05350.1_BnaDAR	-1.50074	3.4864	-0.601827	-0.274033	0.790787	0.0477649	0.949215	0.945099				YES					1	AT4G32930	AT4G32930	hypothetical protein;(source:Araport11)	0	0																					CAF2147317.1unnamed protein product	167	20	3.48e-126	98.76	2	F:GO:0008270
A01p05400.1_BnaDAR	0.614154	4.29734	0.965897	-0.288854	0.948357	0.00305005	0.337994	0.910151				YES					1	AT4G32880	AT4G32880	member of homeodomain-leucine zipper family, acting as a differentiation-promoting transcription factor of the vascular meristems.	HOMEOBOX GENE 8 (HB-8)	HOMEOBOX GENE 8 (ATHB-8); (ATHB8);HOMEOBOX GENE 8 (HB-8)																					XP_009125299.1homeobox-leucine zipper protein ATHB-8	833	20	0	99.3	22	P:GO:0006355; P:GO:0008284; P:GO:0009733; P:GO:0010067; P:GO:0010072; P:GO:0010089; P:GO:0045597; F:GO:0000976; F:GO:0003700; F:GO:0008289; C:GO:0005634
A01p05470.1_BnaDAR	0.318831	2.34497	0.51065	0.0652752	0.980793	0.0420442	0.533299	0.970229				YES					1	AT4G32820	AT4G32820	Tetratricopeptide repeat (TPR)-like superfamily protein;(source:Araport11)	CALCINEURIN BINDING PROTEIN 1 (CABIN1)	CALCINEURIN BINDING PROTEIN 1 (CABIN1)																					CAF2147337.1unnamed protein product	1864	20	0	96.17	10	P:GO:0006325; P:GO:0006334; P:GO:0014823; P:GO:0032515; P:GO:0071103; F:GO:0004864; F:GO:0019904; F:GO:0030346; C:GO:0005634
A01p05490.1_BnaDAR	4.57612	-1.07905	-0.668871	-0.153143	0.0390557	0.6866	0.93004	na		YES							na	na	na																								CAF2084398.1unnamed protein product	91	5	1.07e-59	92.7	2	F:GO:0003677; F:GO:0046872
A01p05500.1_BnaDAR	-0.640716	-1.78807	0.376231	0.466432	0.715106	0.00121611	0.938902	0.70371			YES						1	AT4G32800	AT4G32800	encodes a member of the DREB subfamily A-4 of ERF/AP2 transcription factor family. The protein contains one AP2 domain. There are 17 members in this subfamily including TINY.	ETHYLENE RESPONSE FACTOR 43 (ERF043)	ETHYLENE RESPONSE FACTOR 43 (ERF043)																					XP_033141948.1ethylene-responsive transcription factor ERF043	229	20	6.5e-148	91.01	8	P:GO:0006355; F:GO:0000976; F:GO:0003677; F:GO:0003700; C:GO:0005634
A01p05580.1_BnaDAR	2.09243	6.77591	-0.195192	-0.151335	0.460629	3.7117e-07	0.999866	na				YES					1	AT4G32730	AT4G32730	Encodes a putative c-myb-like transcription factor with three MYB repeats. Part of the TSO1-MYB3R1 transcriptional module that controls the number and size of the stem cell pools at the shoot apex and root tip; the TSO1-MYB3R1 module is integrated with the cell cycle machinery to control cell division at the shoot meristem.	(PC-MYB1)	(PC-MYB1);MYB DOMAIN PROTEIN 3R1 (MYB3R-1); (ATMYB3R-1);A. THALIANA MYB DOMAIN PROTEIN 3R1 (ATMYB3R1);C-MYB-LIKE TRANSCRIPTION FACTOR 3R-1 (MYB3R1)																					CAF2147350.1unnamed protein product	912	20	0	94.73	15	P:GO:0008285; P:GO:0010628; P:GO:0010629; P:GO:0030154; P:GO:0032465; P:GO:0045892; P:GO:0045944; P:GO:1901181; P:GO:2001039; F:GO:0000976; F:GO:0001228; C:GO:0070176
A01p05590.1_BnaDAR	-0.644384	3.69501	0.00928785	0.362569	0.899784	9.97549e-05	1	0.876315				YES					1	AT4G32720	AT4G32720	Encodes AtLa1, a member of the highly abundant phosphoprotein La proteins. Predominantly localized to the nucleoplasm and was also detected in the nucleolar cavity. Has RNA binding activity. Required for normal ribosome biogenesis and embryogenesis.	LA PROTEIN 1 (La1)	LA PROTEIN 1 (AtLa1);LA PROTEIN 1 (La1);INVOLVED IN RRNA PROCESSING 2 (IRP2)																					RID77623.1hypothetical protein BRARA_A00518	446	20	1.33e-281	92.82	16	P:GO:0006364; P:GO:0008033; P:GO:0009793; F:GO:0000049; F:GO:0003729; C:GO:0005618; C:GO:0005654; C:GO:0005730; C:GO:0005829; C:GO:1990904
A01p05640.1_BnaDAR	-1.54714	4.18117	-0.36592	-0.475792	0.781062	0.0152464	0.995467	na				YES					1	AT4G32710	AT4G32710	Encodes a member of the proline-rich extensin-like receptor kinase (PERK) family. This family consists of 15 predicted receptor kinases (PMID: 15653807).	PROLINE-RICH EXTENSIN-LIKE RECEPTOR KINASE 14 (PERK14)	PROLINE-RICH EXTENSIN-LIKE RECEPTOR KINASE 14 (PERK14)																					CAF2147367.1unnamed protein product	692	20	0	93.39	9	P:GO:0006468; P:GO:0007178; P:GO:0016310; F:GO:0004674; F:GO:0004675; F:GO:0005524; C:GO:0005886
A01p05910.1_BnaDAR	0.921198	4.19436	-0.270697	-0.435048	0.931269	0.0337753	0.999866	na				YES					1	AT4G32460	AT4G32460	BDX is a DUF642 cell wall protein primarily expressed in vascular tissues of roots, leaves and embryos. Mutants show defects in seed and embryo development. Promotes PME activity.	(BDX)	(BDX); (ATHA1-1); (BIIDXI)																					XP_009125963.1uncharacterized protein LOC103850912	365	20	2.55e-270	98.24	26	P:GO:0009624; P:GO:0009630; P:GO:0009733; P:GO:0009739; P:GO:0009793; P:GO:0010030; P:GO:0045489; P:GO:0048598; P:GO:1902066; P:GO:1905421; P:GO:2000012; F:GO:0005515; C:GO:0009505
A01p05980.1_BnaDAR	-1.11118	3.09166	-0.237201	-0.0263402	0.756323	0.00481329	0.997846	0.982034				YES					1	AT4G32390	AT4G32390	Nucleotide-sugar transporter family protein;(source:Araport11)	0	0																					XP_009126072.2probable sugar phosphate/phosphate translocator At4g32390	351	20	7.52e-240	97.85	6	P:GO:0008643; C:GO:0005768; C:GO:0005802; C:GO:0016020
A01p06150.1_BnaDAR	-0.89432	4.40602	0.705726	0.0201303	0.893088	0.00286926	0.860708	na				YES					1	AT4G32190	AT4G32190	Encodes a plastid-located coiled coil-containing protein that is required for normal starch granule initiation in Arabidopsis chloroplasts. Mutants lacking MRC have fewer starch granules per chloroplast than the wild type. Interacts with PTST2 (At1g27070), which is also required for normal starch granule initiation (DOI:10.1105/tpc.18.00219).	PROTEIN INVOLVED IN STARCH INITIATION (PII1)	PROTEIN INVOLVED IN STARCH INITIATION (PII1)																					XP_013650476.3golgin subfamily A member 6-like protein 7	753	20	1.5e-291	88.88	2	C:GO:0016020
A01p06220.1_BnaDAR	0.970821	3.9239	0.296235	0.199364	0.907191	0.0209023	0.998761	na				YES					1	AT4G32070	AT4G32070	Encodes one of the 36 carboxylate clamp (CC)-tetratricopeptide repeat (TPR) proteins (Prasad 2010, Pubmed ID: 20856808) with potential to interact with Hsp90/Hsp70 as co-chaperones.	PHOX4 (Phox4)	PHOX4 (Phox4)																					CAF2147496.1unnamed protein product	725	20	0	93.88	5	P:GO:0032886; C:GO:0005634; C:GO:0005773; C:GO:0016020
A01p06260.1_BnaDAR	0.460231	-0.0491986	-0.338854	-1.04534	0.958817	1	0.936672	0.0276095							YES		1	AT4G32030	AT4G32030	hypothetical protein;(source:Araport11)	0	0																					XP_048636372.1uncharacterized protein LOC125609240	306	20	4.62e-200	91.89	2	C:GO:0016020
A01p06310.1_BnaDAR	2.82389	-4.88748	0.303444	-0.134192	0.460884	0.0101285	0.999866	na			YES						na	na	na																								CAF2147509.1unnamed protein product	253	20	1.28e-175	94.4	17	P:GO:0006412; P:GO:0060027; P:GO:0070536; P:GO:0071108; F:GO:0003735; F:GO:0008233; F:GO:0061578; F:GO:1990380; C:GO:0005737; C:GO:0005840; C:GO:0016020; C:GO:1990904
A01p06440.1_BnaDAR	-0.891121	8.27865	-0.0307597	-0.346886	0.649689	3.90423e-15	0.999866	0.787235				YES					1	AT4G31840	AT4G31840	early nodulin-like protein 15;(source:Araport11)	EARLY NODULIN-LIKE PROTEIN 15 (ENODL15)	EARLY NODULIN-LIKE PROTEIN 15 (ENODL15); (AtENODL15)																					XP_009126596.1early nodulin-like protein 1	169	20	1.35e-115	93.83	9	P:GO:0022900; F:GO:0009055; C:GO:0005886; C:GO:0009506; C:GO:0098552
A01p06460.1_BnaDAR	-0.109612	4.24878	1.03948	-0.421372	1	0.0114132	0.592803	na				YES					1	AT4G31820	AT4G31820	A member of the NPY family genes (NPY1/AT4G31820, NPY2/AT2G14820, NPY3/AT5G67440, NPY4/AT2G23050, NPY5/AT4G37590). Encodes a protein with similarity to NHP3. Contains BTB/POZ domain. Promoter region has canonical auxin response element binding site and Wus binding site. Co-localizes to the late endosome with PID. Regulates cotyledon development through control of PIN1 polarity in concert with PID…	ENHANCER OF PINOID (ENP)	ENHANCER OF PINOID (ENP);NAKED PINS IN YUC MUTANTS 1 (NPY1); (ENP);MACCHI-BOU 4 (MAB4)																					XP_009126615.1BTB/POZ domain-containing protein NPY1 isoform X1	577	20	0	93.76	15	P:GO:0009911; P:GO:0010229; P:GO:0010540; P:GO:0016567; P:GO:0045176; P:GO:0048825; C:GO:0005770; C:GO:0005886
A01p06510.1_BnaDAR	6.27882	0.102535	1.08614	0.930263	0.000210873	1	0.339067	0.365852		YES							1	AT4G31750	AT4G31750	Encodes HopW1-1-Interacting protein 2 (WIN2). Interacts with the P. syringae effector HopW1-1. WIN2 has protein phosphatase activity. Modulates plant defenses against bacteria. Three WIN proteins are identified so far (WIN1: AT1G80600; WIN2: AT4G31750; WIN3: AT5G13320).	HOPW1-1-INTERACTING 2 (WIN2)	HOPW1-1-INTERACTING 2 (WIN2)																					XP_013668627.2probable protein phosphatase 2C 59	307	20	1.36e-213	97	11	P:GO:0006470; P:GO:0042742; F:GO:0005515; F:GO:0017018; F:GO:0046872; C:GO:0005886
A01p06580.1_BnaDAR	-1.05395	4.24175	0.272823	0.249531	0.694534	5.74675e-07	0.977797	0.882219				YES					na	na	na																								CAF2147585.1unnamed protein product	199	20	8.74e-129	99.57	16	P:GO:0006364; P:GO:0006412; P:GO:0042274; F:GO:0003729; F:GO:0003735; C:GO:0005730; C:GO:0005840; C:GO:0005886; C:GO:0009506; C:GO:0009507; C:GO:0016020; C:GO:0022627; C:GO:0042788; C:GO:1990904
A01p06810.1_BnaDAR	1.13624	4.70731	-0.0381729	-0.082324	0.88452	0.00559323	0.999866	na				YES					1	AT4G31460	AT4G31460	Ribosomal L28 family;(source:Araport11)	RIBOSOMAL PROTEIN BL28M (BL28M)	RIBOSOMAL PROTEIN BL28M (BL28M)																					RID77742.1hypothetical protein BRARA_A00625	212	20	2.01e-129	96.73	8	P:GO:0006412; F:GO:0003729; F:GO:0003735; C:GO:0005762
A01p06880.1_BnaDAR	6.87311	-1.90128	0.157105	-0.362204	1.67637e-05	0.238788	0.999866	na		YES							1	AT4G31390	AT4G31390	Protein kinase superfamily protein;(source:Araport11)	ABC1-LIKE KINASE RELATED TO CHLOROPHYLL DEGRADATION AND OXIDATIVE STRESS 1 (ACDO1)	ABC1-LIKE KINASE RELATED TO CHLOROPHYLL DEGRADATION AND OXIDATIVE STRESS 1 (ACDO1); (ATACDO1);ABC1-LIKE KINASE 1 (ABC1K1);PROTON GRADIENT REGULATION 6 (PGR6)																					XP_009127022.1protein ACTIVITY OF BC1 COMPLEX KINASE 1, chloroplastic	676	20	0	96.11	40	P:GO:0006468; P:GO:0006559; P:GO:0006995; P:GO:0009414; P:GO:0009635; P:GO:0009637; P:GO:0009767; P:GO:0010027; P:GO:0010109; P:GO:0010114; P:GO:0015996; P:GO:0016310; P:GO:0031540; P:GO:0080177; P:GO:0080183; P:GO:1901562; P:GO:1902171; P:GO:1902326; P:GO:1904143; F:GO:0004672; F:GO:0005524; C:GO:0010287
A01p07000.1_BnaDAR	-0.915212	1.93438	0.223662	-0.00713875	0.709791	0.0195374	0.995467	0.982045				YES					na	na	na																								XP_006284457.1proteasome subunit beta type-6	233	20	1.06e-164	99.74	16	P:GO:0010043; P:GO:0010363; P:GO:0010498; F:GO:0004298; F:GO:0005515; C:GO:0005634; C:GO:0005737; C:GO:0019774
A01p07130.1_BnaDAR	-4.27855	0	-0.239237	-0.258271	0.0401471	1	0.999866	na	YES								1	AT4G31040	AT4G31040	Chloroplast membrane protein that modulates H+ homeostasis and regulates NPQ.	DAY-LENGTH-DEPENDENT DELAYED-GREENING1 (DLDG1)	DAY-LENGTH-DEPENDENT DELAYED-GREENING1 (DLDG1)																					CAF2147678.1unnamed protein product	439	20	1.26e-287	95.52	8	P:GO:0010196; P:GO:1902600; C:GO:0009528; C:GO:0031969
A01p07190.1_BnaDAR	-0.503308	-4.81313	-0.240256	-0.163177	0.977984	0.00388489	0.999866	na			YES						1	AT4G30993	AT4G30993	Calcineurin-like metallo-phosphoesterase superfamily protein;(source:Araport11)	0	0																					CAF2147687.1unnamed protein product	285	20	3.46e-205	95.67	6	P:GO:0006412; F:GO:0003735; C:GO:0005840
A01p07230.1_BnaDAR	-0.410637	6.74121	-0.114629	-0.376404	0.979338	3.262e-07	0.999866	0.821503				YES					1	AT4G30960	AT4G30960	Encodes CBL-interacting protein kinase 6 (CIPK6). Required for development and salt tolerance. The mRNA is cell-to-cell mobile.	SOS3-INTERACTING PROTEIN 3 (SIP3)	SOS3-INTERACTING PROTEIN 3 (SIP3);CBL-INTERACTING PROTEIN KINASE 6 (ATCIPK6);SNF1-RELATED PROTEIN KINASE 3.14 (SNRK3.14);CBL-INTERACTING PROTEIN KINASE 6 (CIPK6)																					CAF2147693.1unnamed protein product	441	20	0	98.66	24	P:GO:0007165; P:GO:0007275; P:GO:0009414; P:GO:0010540; P:GO:0016310; P:GO:0018105; P:GO:0018107; P:GO:0035556; P:GO:0042538; P:GO:0051592; F:GO:0004674; F:GO:0005515; F:GO:0005524; F:GO:0106310; C:GO:0005783
A01p07260.1_BnaDAR	3.4974	6.34261	0.565719	0.0682316	0.159553	1.62289e-05	0.944347	na				YES					1	AT4G30930	AT4G30930	Encodes a ribosomal RPL21M protein that is localized to the mitochondrion and is involved in karyogamy during female gametophyte development and fertilization. Mutants display defects in both male and female gametophyte development (i.e.collapsed pollen and female gametophytes with unfused central cells).	NUCLEAR FUSION DEFECTIVE 1 (NFD1)	RIBOSOMAL PROTEIN BL21M (BL21M);NUCLEAR FUSION DEFECTIVE 1 (NFD1)																					RID77784.1hypothetical protein BRARA_A00665	259	20	4.03e-166	92.95	17	P:GO:0006412; P:GO:0009555; P:GO:0009567; P:GO:0010197; P:GO:0044703; F:GO:0003735; F:GO:0019843; F:GO:0043565; C:GO:0005737; C:GO:0005739; C:GO:0005840; C:GO:1990904
A01p07310.1_BnaDAR	3.75398	0	0.985057	0.0550719	0.0447509	1	0.470507	na		YES							1	AT4G30850	AT4G30850	heptahelical transmembrane protein homologous to human adiponectin receptors and progestin receptors	HEPTAHELICAL TRANSMEMBRANE PROTEIN2 (HHP2)	HEPTAHELICAL TRANSMEMBRANE PROTEIN2 (HHP2)																					CAF2147706.1unnamed protein product	357	20	2.96e-265	96.22	14	P:GO:0009725; P:GO:0009744; P:GO:0019395; P:GO:0032024; P:GO:0033211; P:GO:0036099; P:GO:0042593; P:GO:0070328; F:GO:0016500; F:GO:0038023; F:GO:0042562; C:GO:0005886; C:GO:0016020
A01p07500.1_BnaDAR	-0.910996	3.13446	0.315458	-0.389811	0.899517	0.0377737	0.987964	0.839357				YES					na	na	na																								CAF2147733.1unnamed protein product	218	20	8.03e-148	90.03
A01p07630.1_BnaDAR	0.133932	4.62235	-0.330154	-0.529098	1	0.00270019	0.998761	na				YES					1	AT4G30630	AT4G30630	hypothetical protein;(source:Araport11)	(INB2A)	(INB2A)																					XP_009127718.1uncharacterized protein LOC103852566	207	20	3.83e-136	86.86	2	C:GO:0031011
A01p07730.1_BnaDAR	-0.298913	-1.1416	-0.446352	-0.474365	0.893088	0.00948479	0.590632	0.379958			YES						1	AT4G30440	AT4G30440	Encodes a UDP-D-glucuronate 4-epimerase involved in pectin biosynthesis in the cell wall and affects cell wall integrity and immunity to fungi and bacteria.	UDP-D-GLUCURONATE 4-EPIMERASE 1 (GAE1)	UDP-D-GLUCURONATE 4-EPIMERASE 1 (GAE1)																					XP_009127808.2UDP-glucuronate 4-epimerase 1	429	20	7.12E-315	99.63	14	P:GO:0005975; P:GO:0033481; P:GO:0046364; P:GO:0050829; P:GO:0050832; F:GO:0050378; C:GO:0005768; C:GO:0005802; C:GO:0032580
A01p07930.1_BnaDAR	-0.385697	-2.9182	-0.285589	-0.338877	0.98148	0.0404959	0.901261	0.643995			YES						1	AT4G30200	AT4G30200	Encodes a protein with similarity to VRN5 and VIN3.Contains both a fibronectin III and PHD finger domain. VEL1 is a part of a polycomb repressive complex (PRC2) that is involved in epigenetic silencing of the FLC flowering locus.	VERNALIZATION5/VIN3-LIKE 1 (VEL1)	VERNALIZATION5/VIN3-LIKE 1 (VEL1);VIN3-LIKE 2 (VIL2)																					XP_013687038.1VIN3-like protein 2 isoform X1	640	20	0	95.69	29	P:GO:0001666; P:GO:0010048; P:GO:0031325; P:GO:0032922; P:GO:0045814; P:GO:0048580; P:GO:0048587; P:GO:0051571; P:GO:0061087; P:GO:0070417; P:GO:1900111; P:GO:1905269; F:GO:0035064; F:GO:0042802; F:GO:0046872; C:GO:0005677; C:GO:0009506; C:GO:0016607; C:GO:0017053; C:GO:0031519
A01p08090.1_BnaDAR	0.0663746	-1.12685	-0.115431	0.337504	1	0.0136211	0.998228	0.484376			YES						1	AT4G30020	AT4G30020	PA-domain containing subtilase family protein;(source:Araport11)	0	0																					CAF2147862.1unnamed protein product	818	20	0	98.68	6	P:GO:0006508; F:GO:0004252; C:GO:0016020
A01p08140.1_BnaDAR	1.56574	6.91196	-0.356247	-0.0578685	0.453171	6.62855e-09	0.996159	na				YES					1	AT4G29960	AT4G29960	EBS7 encodes a plant specific, endoplasmic reticulum localized protein that is involved in endoplasmic reticulum-associated degradation (ERAD). It interacts with the ERAD component AtHRD1a and may regulate HRD1a stability. Identified in a screen for supressors of a mutation in bri1 that causes bri1 to be retained in the ER. Loss of EBS7 function restores BR sensitivity in the bri1-9 mutant allele.	ETHYL METHANESULFONATE-MUTAGENIZED BRASSINOSTEROID- INSENSITIVE 1 SUPPRESSOR 7 (EBS7)	ETHYL METHANESULFONATE-MUTAGENIZED BRASSINOSTEROID- INSENSITIVE 1 SUPPRESSOR 7 (EBS7)																					CAF2147876.1unnamed protein product, partial	293	20	1.77e-170	85.39	2	C:GO:0016020
A01p08270.1_BnaDAR	-2.44686	-5.94714	-0.0712752	-5.98091e-05	0.595235	0.00259571	na	na			YES						1	AT4G29905	AT4G29905	hypothetical protein;(source:Araport11)	0	0																					XP_013667729.1uncharacterized protein BNAA01G07090D	67	20	4.29e-46	97.84
A01p08310.1_BnaDAR	0	-3.85954	0.31796	-0.0422253	1	0.0180719	0.999866	na			YES						na	na	na																								RID77885.1hypothetical protein BRARA_A00756	103	20	2.56e-68	98.11	10	C:GO:0005769; C:GO:0005770; C:GO:0005776; C:GO:0005794; C:GO:0016020
A01p08320.1_BnaDAR	-1.73734	5.73203	-0.0813295	-0.251561	0.65068	5.79717e-05	0.999866	na				YES					1	AT4G29840	AT4G29840	Encodes threonine synthase, an enzyme that performs the last step in threonine biosynthesis.	METHIONINE OVER-ACCUMULATOR 2 (MTO2)	METHIONINE OVER-ACCUMULATOR 2 (MTO2);THREONINE SYNTHASE (TS);MOOTS KOOM 1 (MKO1);THREONINE SYNTHASE 1 (TS1);THREONINE SYNTHASE 1 (TSY1)																					RID77886.1hypothetical protein BRARA_A00757	525	20	0	96.82	9	P:GO:0009088; F:GO:0004795; F:GO:0030170; C:GO:0005829; C:GO:0009507; C:GO:0009570
A01p08380.1_BnaDAR	-1.21971	-0.108297	-0.594946	-1.66363	0.640673	1	0.930041	0.0388114							YES		1	AT4G29780	AT4G29780	Expression of the gene is affected by multiple stresses. Knockout and overexpression lines show no obvious phenotypes.	0	0																					CAF2147934.1unnamed protein product	522	20	0	93.18	2	F:GO:0046872
A01p08410.1_BnaDAR	0.767207	-5.22458	-0.150988	0.414467	0.907191	8.68666e-06	0.999866	0.865998			YES						1	AT4G29720	AT4G29720	Thermospermine (T-Spm) oxidase	POLYAMINE OXIDASE 5 (PAO5)	POLYAMINE OXIDASE 5 (ATPAO5);POLYAMINE OXIDASE 5 (PAO5)																					CAF2147943.1unnamed protein product	541	20	0	95.76	18	P:GO:0046208; P:GO:0048510; P:GO:1903602; F:GO:0050660; F:GO:0052894; F:GO:0052901; F:GO:0052903; F:GO:1990534; C:GO:0005737
A01p08640.1_BnaDAR	0.0634321	5.02213	0.618365	-0.460914	1	0.000644552	0.923683	na				YES					3	AT2G19750 AT4G29390 AT5G56670	AT2G19750	Ribosomal protein S30 family protein;(source:Araport11)	(RPS30A)	(RPS30A);RIBOSOMAL PROTEIN ES30Z (ES30Z)	AT4G29390	Ribosomal protein S30 family protein;(source:Araport11)	(RPS30B)	(RPS30B);RIBOSOMAL PROTEIN ES30Y (ES30Y)	AT5G56670	Ribosomal protein S30 family protein;(source:Araport11)	(RPS30C)	(RPS30C);RIBOSOMAL PROTEIN ES30X (ES30X)													CAF2069169.1unnamed protein product, partial	62	20	2.46e-34	100	11	P:GO:0002181; P:GO:0006412; F:GO:0003729; F:GO:0003735; C:GO:0005730; C:GO:0005840; C:GO:0010494; C:GO:0022627; C:GO:1990904
A01p08700.1_BnaDAR	0.726957	-1.06654	-0.266257	-0.169974	0.427923	0.0121004	0.832703	0.864755			YES						1	AT4G29350	AT4G29350	Encodes profilin2, a low-molecular weight, actin monomer-binding protein that regulates the organization of actin cytoskeleton. Expressed in vegetative organs. The first intron of PRF2 enhances gene expression. The mRNA is cell-to-cell mobile.	PROFILIN 2 (PFN2)	PROFILIN 2 (PFN2);PROFILIN 2 (PRO2);PROFILIN 2 (PRF2); (ATPRF2)																					XP_022570561.2profilin-1	131	20	3.37e-93	96.3	16	P:GO:0008154; P:GO:0009826; P:GO:0010229; P:GO:0048366; P:GO:0048527; F:GO:0003779; C:GO:0005737; C:GO:0005856
A01p08880.1_BnaDAR	0	-5.29241	0.435698	-0.129505	1	0.00120019	0.99243	na			YES						na	na	na																								CAF2148042.1unnamed protein product, partial	72	4	4.15e-44	97.92	1	C:GO:0016020
A01p08920.1_BnaDAR	0.846395	-2.71794	-0.00259479	0.0824235	0.822043	0.00481732	1	0.95927			YES						1	AT4G29080	AT4G29080	phytochrome-associated protein 2 (PAP2)	PHYTOCHROME-ASSOCIATED PROTEIN 2 (PAP2)	PHYTOCHROME-ASSOCIATED PROTEIN 2 (PAP2);INDOLE-3-ACETIC ACID INDUCIBLE 27 (IAA27)																					XP_009129008.1auxin-responsive protein IAA27	290	20	7.64e-191	91.83	12	P:GO:0006355; P:GO:0009734; F:GO:0000976; F:GO:0003700; F:GO:0042802; C:GO:0005634
A01p09000.1_BnaDAR	-1.19692	5.15949	-0.221935	-0.255176	0.842972	0.000632728	0.999866	na				YES					1	AT4G28950	AT4G28950	A member of ROP GTPase gene family.	RHO-RELATED PROTEIN FROM PLANTS 9 (ROP9)	(RAC7);ARABIDOPSIS RAC-LIKE 7 (ARAC7); (ATROP9); (ATRAC7);RHO-RELATED PROTEIN FROM PLANTS 9 (ROP9)																					XP_009129108.1rac-like GTP-binding protein ARAC7	209	20	2.42e-149	98.13	12	P:GO:0007264; P:GO:0009738; F:GO:0003924; F:GO:0005525; F:GO:0019899; F:GO:0032550; C:GO:0005886
A01p09010.1_BnaDAR	0.66848	2.95054	-0.408128	-0.556424	0.890975	0.00225988	0.744235	0.302215				YES					na	na	na																								XP_048637654.1DNA topoisomerase 2-like	1405	20	0	94.65	12	P:GO:0006265; F:GO:0003677; F:GO:0003918; F:GO:0005524; F:GO:0046872; C:GO:0005634
A01p09160.1_BnaDAR	6.93039	0	-0.188425	-0.524665	2.706e-06	1	0.999866	0.60536		YES							1	AT4G28750	AT4G28750	mutant has Decreased effective quantum yield of photosystem II; Pale green plants; Reduced growth rate; Subunit E of Photosystem I	PSA E1 KNOCKOUT (PSAE-1)	PSA E1 KNOCKOUT (PSAE-1)																					CAF2148118.1unnamed protein product	143	20	3.35e-83	91.81	10	P:GO:0015979; F:GO:0003729; F:GO:0019904; C:GO:0009535; C:GO:0009538
A01p09440.1_BnaDAR	2.07604	-2.94458	-0.74821	0.272084	0.52441	0.0475589	0.471278	0.892255			YES						1	AT4G28500	AT4G28500	NAC domain transcription factor involved in secondary cell wall biosynthesis.	NAC DOMAIN CONTAINING PROTEIN 73 (NAC073)	NAC DOMAIN CONTAINING PROTEIN 73 (ANAC073);SECONDARY WALL-ASSOCIATED NAC DOMAIN PROTEIN 2 (SND2);NAC DOMAIN CONTAINING PROTEIN 73 (NAC073)																					XP_013696599.1NAC domain-containing protein 73	301	20	4.64e-227	92.81	14	P:GO:0000077; P:GO:0010332; P:GO:0010628; P:GO:0040020; P:GO:0045893; P:GO:2000652; F:GO:0000976; F:GO:0003700; C:GO:0005634
A01p09450.1_BnaDAR	-5.4805	6.94226	-0.0704592	0.0808778	0.0195427	8.0442e-05	na	na	YES			YES					1	AT4G28490	AT4G28490	Member of Receptor kinase-like protein family. Controls the separation step of floral organ abscission. The mRNA is cell-to-cell mobile.	HAESA (HAE)	RECEPTOR-LIKE PROTEIN KINASE 5 (RLK5);HAESA (HAE)																					CAF2148189.1unnamed protein product	998	20	0	90.23	21	P:GO:0010102; P:GO:0010227; P:GO:0010468; P:GO:0016310; P:GO:0042178; P:GO:0045490; P:GO:0046777; P:GO:0050829; P:GO:0060866; F:GO:0004672; F:GO:0005524; C:GO:0005886
A01p09470.1_BnaDAR	2.27027	-4.1026	-0.342673	-0.0574721	0.623336	0.0413054	0.999258	na			YES						1	AT4G28480	AT4G28480	DNAJ heat shock family protein;(source:Araport11)	0	0																					CAF2148192.1unnamed protein product	352	20	1.17e-248	93.72	11	P:GO:0051085; P:GO:1904158; F:GO:0051082; F:GO:0051087; C:GO:0005829; C:GO:0005930; C:GO:0097224
A01p09540.1_BnaDAR	-0.712922	6.9987	-0.254926	-0.397929	0.943905	3.92342e-06	0.999866	na				YES					1	AT4G28400	AT4G28400	Protein phosphatase 2C family protein;(source:Araport11)	0	0																					CAF2148203.1unnamed protein product	284	20	7.53e-204	98.33	2	F:GO:0004722
A01p09670.1_BnaDAR	0.856511	7.24266	-0.0547717	-0.0175872	0.833644	2.88752e-10	0.999866	0.982045				YES					1	AT4G17610	AT4G17610	tRNA/rRNA methyltransferase (SpoU) family protein;(source:Araport11)	TRNA METHYLTRANSFERASE 3 (TRM3)	TRNA METHYLTRANSFERASE 3 (TRM3); (ATTRM3)																					CAF2148233.1unnamed protein product	1799	20	0	97.49	6	P:GO:0030488; F:GO:0003723; F:GO:0016423
A01p09720.1_BnaDAR	-1.03402	4.58468	0.801352	0.0636794	0.837263	0.000127659	0.78267	na				YES					1	AT4G17670	AT4G17670	senescence-associated family protein (DUF581);(source:Araport11)	0	0																					XP_009130866.1FCS-Like Zinc finger 2	152	20	4.35e-106	89.4	10	P:GO:0009744; P:GO:0009749; P:GO:0042594; P:GO:1905582; F:GO:0019900
A01p09820.1_BnaDAR	3.66974	-6.74707	0.147899	0.0451767	0.187091	6.60378e-05	0.999866	na			YES						2	AT4G13992 AT4G16015	AT4G13992	Cysteine/Histidine-rich C1 domain family protein;(source:Araport11)	0	0	AT4G16015	Cysteine/Histidine-rich C1 domain family protein;(source:Araport11)	0	0																	CAF2148280.1unnamed protein product	389	20	1.83E-314	90.47	14	P:GO:0006281; P:GO:0006355; F:GO:0003700; F:GO:0043565; F:GO:0046872; C:GO:0005634; C:GO:0016020
A01p09950.1_BnaDAR	2.54992	1.26903	0.295419	1.019	0.0206335	0.169131	0.988285	0.130325		YES							na	na	na																								XP_013723398.2protein RGF1 INDUCIBLE TRANSCRIPTION FACTOR 1	227	20	1.77e-169	97.51
A01p09960.1_BnaDAR	2.9892	6.32653	-0.0104881	0.436211	0.0513659	7.60589e-08	0.999866	0.81038				YES					1	AT4G17905	AT4G17905	Putative RING-H2 finger protein ATL4H.	ARABIDOPSIS T??XICOS EN LEVADURA 53 (ATL53)	ARABIDOPSIS T??XICOS EN LEVADURA 53 (ATL53)																					XP_013723424.2putative RING-H2 finger protein ATL53 isoform X1	306	20	2.91e-228	95.18	9	P:GO:0016567; P:GO:0043161; P:GO:0044248; P:GO:0080167; F:GO:0016740; F:GO:0061630; C:GO:0016020
A01p10050.1_BnaDAR	0.908273	1.72698	-0.965018	-0.574953	0.482673	0.00171648	0.052613	0.428568				YES					1	AT4G18020	AT4G18020	Encodes pseudo-response regulator 2 (APRR2) that interacts with a calcium sensor (CML9).	(APRR2)	PSEUDO-RESPONSE REGULATOR 2 (PRR2); (APRR2)																					CAF2148335.1unnamed protein product	504	20	0	94.26	16	P:GO:0000160; P:GO:0032259; P:GO:0045893; F:GO:0003677; F:GO:0003700; F:GO:0008757; C:GO:0005634; C:GO:0016020
A01p10300.1_BnaDAR	1.20458	3.14294	0.216899	-0.532621	0.778889	0.0428713	0.999866	na				YES					1	AT4G18375	AT4G18375	RNA-binding KH domain-containing protein;(source:Araport11)	(ATKH19)	(ATKH19)																					CAF2148386.1unnamed protein product	586	20	0	91.45	2	F:GO:0003723
A01p10310.1_BnaDAR	0.534534	1.71919	-1.46109	0.33327	0.921243	0.0973827	0.0183302	0.882219					YES				1	AT4G18380	AT4G18380	F-box family protein;(source:Araport11)	0	0																					XP_009131656.1F-box protein At4g18380	377	20	4.15e-257	92.38	3	P:GO:0009736; P:GO:0009914; C:GO:0009506
A01p10320.1_BnaDAR	5.39911	0	-0.878861	0.311499	0.000579443	1	0.256162	0.864755		YES							1	AT4G18390	AT4G18390	Transcription factor which photomorphogenic growth by activating HY5 and HYH.	TEOSINTE BRANCHED 1, CYCLOIDEA AND PCF TRANSCRIPTION FACTOR 2 (TCP2)	TEOSINTE BRANCHED 1, CYCLOIDEA AND PCF TRANSCRIPTION FACTOR 2 (TCP2)																					KAG5413363.1hypothetical protein IGI04_000930	356	20	6.99e-243	92.27	16	P:GO:0006355; P:GO:0009637; P:GO:0009965; P:GO:0030154; P:GO:0045962; P:GO:1902680; P:GO:2000032; P:GO:2000306; F:GO:0003700; F:GO:0043565; C:GO:0005634
A01p10360.1_BnaDAR	-1.38012	4.35153	0.452698	-0.619875	0.79816	0.00601916	0.989906	na				YES					1	AT4G18422	AT4G18422	transmembrane protein;(source:Araport11)	0	0																					XP_009131701.1uncharacterized protein LOC103856342	81	20	2.95e-48	88.27	2	C:GO:0016020
A01p10420.1_BnaDAR	0.0803337	5.36685	-0.7421	0.0153454	1	0.00188456	0.909785	na				YES					1	AT4G18470	AT4G18470	Negative regulator of systemic acquired resistance (SAR), repressor of pathogenesis-related PR gene expression which is removed by NPR1 upon induction of SAR. Encodes leucine-rich nuclear protein. Conserved in plants, with putative orthologs found in several plant species. Many NPR1-dependent PR gene are specifically derepressed in the sni1 mutant. The structural similarity of SNI1 to Armadillo r…	SUPPRESSOR OF NPR1-1, INDUCIBLE 1 (SNI1)	SUPPRESSOR OF NPR1-1, INDUCIBLE 1 (SNI1);NON-SMC ELEMENT 5 (NSE5)																					CAF2148412.1unnamed protein product	456	20	0	90.96	26	P:GO:0002215; P:GO:0006338; P:GO:0006974; P:GO:0010113; P:GO:0010629; P:GO:0016444; P:GO:0043966; P:GO:0045824; P:GO:0045892; P:GO:0051572; P:GO:1905268; P:GO:2001251; F:GO:0000976; C:GO:0005634; C:GO:0016020; C:GO:0030915
A01p10430.1_BnaDAR	-4.98427	4.28532	-0.272501	0.170628	0.011567	0.0068194	0.999866	na	YES			YES					na	na	na																								CAF2148414.1unnamed protein product	200	20	1.71e-140	89.85	9	P:GO:0019478; P:GO:0106074; F:GO:0000049; F:GO:0051499; F:GO:0051500; C:GO:0005737
A01p10450.1_BnaDAR	2.84467	4.68398	0.698934	-0.541093	0.191718	0.000614383	0.418402	0.540557				YES					1	AT4G18480	AT4G18480	Encodes the CHLI subunit of magnesium chelatase which is required for chlorophyll biosynthesis. All four cysteine residues of the protein form two disulfide bonds (Cys102-Cys193 and Cys354-Cys396) under oxidized conditions but are fully reduced by reduction. It was suggested that the redox state of CHLI is regulated in vivo by the change of the redox environment in the chloroplasts probably via t…	(CHLI1)	(CHLI1);CHLORINA 42 (CH42);CHLORINA 42 (CH-42); (CHL11); (CHLI-1);LOW TEMPERATURE WITH OPEN-STOMATA 1 (LOST1)																					RIA04630.1hypothetical protein BRARA_K01115	423	20	9.1e-298	98.83	16	P:GO:0009735; P:GO:0015979; P:GO:0015995; F:GO:0005524; F:GO:0016851; F:GO:0016887; C:GO:0005618; C:GO:0009570; C:GO:0010007
A01p10490.1_BnaDAR	1.98691	3.6733	-0.144329	-0.0528827	0.659247	0.0423856	0.999866	na				YES					na	na	na																								CAF2148425.1unnamed protein product	696	20	0	66.99	6	P:GO:0006261; P:GO:0006281; P:GO:0009059; C:GO:0005634; C:GO:0005663; C:GO:0005886
A01p10580.1_BnaDAR	-0.769964	3.73766	-0.320137	-0.173578	0.936478	0.0267136	0.999258	0.96614				YES					1	AT4G18570	AT4G18570	Microtubule associated protein involved in cortical microtubule organization.	INCREASED PETAL GROWTH ANISOTROPY 1 (IPGA1)	INCREASED PETAL GROWTH ANISOTROPY 1 (IPGA1)																					CAF2148447.1unnamed protein product	605	20	0	91.75	22	P:GO:0043622; P:GO:0048446; P:GO:0048826; P:GO:0051211; P:GO:0071260; P:GO:0072699; P:GO:0090436; F:GO:0008017; C:GO:0005829; C:GO:0005886; C:GO:0055028
A01p10590.1_BnaDAR	-4.8848	5.06625	-0.101967	-0.0562139	0.0584961	0.00817878	na	na				YES					1	AT4G18580	AT4G18580	hypothetical protein;(source:Araport11)	0	0																					CAF2148449.1unnamed protein product	146	20	3.77e-95	87.46	8	P:GO:0030036; F:GO:0003779; C:GO:0005737; C:GO:0005856
A01p10670.1_BnaDAR	1.44068	-1.78503	-0.129644	1.12328	0.679738	0.214417	0.999866	0.0250567								YES	1	AT4G18630	AT4G18630	hypothetical protein (DUF688);(source:Araport11)	0	0																					XP_013701022.2uncharacterized protein LOC106404892	477	20	0	91.6	2	F:GO:0005515
A01p10680.1_BnaDAR	2.6023	5.36789	-0.186834	0.533117	0.061186	4.23016e-06	0.995525	0.42733				YES					1	AT4G18640	AT4G18640	Required for root hair elongation during tip growth. The mRNA is cell-to-cell mobile.	MORPHOGENESIS OF ROOT HAIR 1 (MRH1)	MORPHOGENESIS OF ROOT HAIR 1 (MRH1);MALE DISOVERER 2 (MDIS2)																					XP_013700941.2protein MALE DISCOVERER 2	660	20	0	93.88	15	P:GO:0006468; P:GO:0007178; P:GO:0016310; P:GO:0048765; F:GO:0004672; F:GO:0004675; F:GO:0005524; C:GO:0005886; C:GO:0012505; C:GO:0016020; C:GO:0090406
A01p10810.1_BnaDAR	1.42833	5.15026	0.315212	0.741565	0.666413	8.45021e-05	0.99243	0.54834				YES					1	AT5G46025	AT5G46025	Ras-related small GTP-binding family protein;(source:Araport11)	0	0																					CAF2148497.1unnamed protein product	62	20	4.97e-34	98.1	20	P:GO:0015031; P:GO:0042546; F:GO:0003924; F:GO:0005515; F:GO:0005525; C:GO:0000139; C:GO:0005634; C:GO:0005773; C:GO:0005829; C:GO:0005886; C:GO:0009506; C:GO:0031901; C:GO:0032588
A01p10840.1_BnaDAR	4.63917	0	-0.0553881	0.281666	0.0363457	1	0.999866	na		YES							1	AT4G18810	AT4G18810	CIA30-type domain protein, located in chloroplast, expressed during early development.	0	0																					XP_013726572.1protein HIGH CHLOROPHYLL FLUORESCENCE PHENOTYPE 173, chloroplastic	600	20	0	98.18
A01p10960.1_BnaDAR	-0.834562	-2.04599	0.516971	-1.0122	0.515585	5.57899e-05	0.552293	0.00743616			YES				YES		1	AT4G18950	AT4G18950	BHP1 is a Raf-like protein kinase involved in mediating blue light dependent stomatal opening.	BLUE LIGHT-DEPENDENT H+-ATPASE PHOSPHORYLATION (BHP)	BLUE LIGHT-DEPENDENT H+-ATPASE PHOSPHORYLATION (BHP); (ILK5)																					CAF2148526.1unnamed protein product	459	20	7.64e-306	95.42	15	P:GO:0006468; P:GO:0007229; P:GO:0010119; P:GO:0016310; P:GO:0035556; F:GO:0004712; F:GO:0005515; F:GO:0005524; C:GO:0005829
A01p10990.1_BnaDAR	1.99945	-5.13947	-0.291482	0.134617	0.692006	0.00609685	0.999866	na			YES						1	AT4G18975	AT4G18975	Pentatricopeptide repeat (PPR) superfamily protein;(source:Araport11)	0	0																					XP_013727783.1pentatricopeptide repeat-containing protein At4g18975, chloroplastic	283	20	6.15e-198	94.55	5	P:GO:0009451; P:GO:0090305; F:GO:0003723; F:GO:0004519; C:GO:0043231
A01p11000.1_BnaDAR	0.0126019	-4.2204	-0.124759	-0.196569	na	0.0489133	na	na			YES						na	na	na																								XP_013653012.1uncharacterized protein LOC106357848	116	20	1.76e-63	83	10	P:GO:0010033; P:GO:0010150; P:GO:0050789; P:GO:0051707; P:GO:1901700
A01p11130.1_BnaDAR	1.22273	-3.42969	-0.644575	0.177911	0.839394	0.0304779	0.709606	0.950199			YES						1	AT4G19170	AT4G19170	Encodes a chloroplast-targeted member of a family of enzymes similar to nine-cis-epoxycarotenoid dioxygenase that acts as a major regulator of carotenoid degradation during dark-induced leaf senescence.. The mRNA is cell-to-cell mobile.	NINE-CIS-EPOXYCAROTENOID DIOXYGENASE 4 (NCED4)	NINE-CIS-EPOXYCAROTENOID DIOXYGENASE 4 (NCED4);CAROTENOID CLEAVAGE DIOXYGENASE 4 (CCD4)																					CAF2148544.1unnamed protein product	596	20	0	95.82	7	P:GO:1901811; F:GO:0016702; F:GO:0046872; C:GO:0010287
A01p11350.1_BnaDAR	-2.50693	5.32267	0.0461926	-0.0161344	0.552297	0.00319704	0.999866	na				YES					na	na	na																								CAF2148580.1unnamed protein product	53	1	5.07e-30	100	1	C:GO:0016020
A01p11440.1_BnaDAR	-1.13288	3.98326	-0.157036	0.10513	0.901468	0.0472409	0.999866	na				YES					1	AT4G19540	AT4G19540	Encodes a iron-suflur protein required for NADH dehydrogenase.	IRON-SULFUR PROTEIN REQUIRED FOR NADH DEHYDROGENASE (INDH)	IND1(IRON-SULFUR PROTEIN REQUIRED FOR NADH DEHYDROGENASE)-LIKE (INDL);IRON-SULFUR PROTEIN REQUIRED FOR NADH DEHYDROGENASE (INDH)																					CAF2148609.1unnamed protein product	314	20	2.66e-219	96.83	18	P:GO:0016226; P:GO:0032543; P:GO:0032981; F:GO:0005524; F:GO:0016787; F:GO:0046872; F:GO:0051539; F:GO:0140663; C:GO:0005759
A01p11690.1_BnaDAR	0.372895	2.45547	0.0378274	0.205263	0.964873	0.0115335	0.999866	0.915198				YES					1	AT4G19710	AT4G19710	Encodes a bifunctional aspartate kinase/homoserine dehydrogenase. These two activities catalyze the first and the third steps toward the synthesis of the essential amino acids threonine, isoleucine and methionine.	ASPARTATE KINASE-HOMOSERINE DEHYDROGENASE II (AK-HSDH II)	ASPARTATE KINASE-HOMOSERINE DEHYDROGENASE II (AK-HSDH II);ASPARTATE KINASE-HOMOSERINE DEHYDROGENASE (AK-HSDH)																					XP_013734006.1bifunctional aspartokinase/homoserine dehydrogenase 2, chloroplastic	919	20	0	98.52	17	P:GO:0009086; P:GO:0009088; P:GO:0009089; P:GO:0009090; P:GO:0016310; F:GO:0004072; F:GO:0004412; F:GO:0050661; C:GO:0009570
A01p11710.1_BnaDAR	0.998068	-2.75764	-0.513858	-0.25054	0.476413	9.21223e-07	0.738334	0.886473			YES						na	na	na																								XP_013733965.1protein PHLOEM PROTEIN 2-LIKE A1	221	20	8.44e-165	88.16	5	P:GO:0009625; F:GO:0030246; F:GO:0043394
A01p11850.1_BnaDAR	2.62604	5.27273	-1.28888	-0.1556	0.481194	0.00167047	0.470507	na				YES					1	AT4G20050	AT4G20050	Encodes a polygalacturonase that plays a direct role in degrading the pollen mother cell wall during microspore development.	POLYGALACTURONASE CLADE F 11 (PGF11)	POLYGALACTURONASE CLADE F 11 (PGF11)																					CAF2148720.1unnamed protein product	475	20	0	98.5	6	P:GO:0009556; P:GO:0010584; P:GO:0044703; P:GO:0085029; F:GO:0004650
A01p11880.1_BnaDAR	0	7.83161	7.1779e-05	0.0501795	1	1.40409e-05	na	na				YES					1	AT4G20110	AT4G20110	VACUOLAR SORTING RECEPTOR 7;(source:Araport11)	VACUOLAR SORTING RECEPTOR 7 (VSR7)	VACUOLAR SORTING RECEPTOR 7 (VSR7)																					CAF2148731.1unnamed protein product	631	20	0	97.87	8	P:GO:0015031; F:GO:0005509; C:GO:0016020; C:GO:0017119
A01p11960.1_BnaDAR	-2.08367	3.75971	0.0988665	-0.516856	0.637847	0.0362718	0.999866	na				YES					1	AT4G20260	AT4G20260	Encodes a Ca2+ and Cu2+ binding protein. N-terminal myristylation on glycine 2 appears to enable it to associate tightly with the plasma membrane. Recombinant PCaP1 interacts strongly with phosphatidylinositol 3,5-bisphosphate (PtdIns(3,5)P2) and PtdIns (3,4,5)P3, and weakly with PtdIns(3,5)P2 and PtdIns(4,5). It also interacts with calmodulin (CaM) in a calcium-dependent manner. CaM does not int…	PLASMA-MEMBRANE ASSOCIATED CATION-BINDING PROTEIN 1 (PCAP1)	ARABIDOPSIS THALIANA PLASMA-MEMBRANE ASSOCIATED CATION-BINDING PROTEIN 1 (ATPCAP1);PLASMA-MEMBRANE ASSOCIATED CATION-BINDING PROTEIN 1 (PCAP1);MICROTUBULE-DESTABILIZING PROTEIN 25 (MDP25)																					CAF2148748.1unnamed protein product	243	20	1.8e-122	90.47	37	P:GO:0006499; P:GO:0006810; P:GO:0009409; P:GO:0009414; P:GO:0009735; P:GO:0010350; P:GO:0031115; P:GO:0031117; P:GO:0035865; P:GO:0042742; P:GO:0043622; P:GO:0044403; P:GO:0051511; P:GO:0051592; P:GO:0071219; P:GO:0071280; P:GO:0071281; P:GO:0071286; P:GO:0071325; P:GO:0071472; P:GO:0072709; P:GO:0075733; P:GO:0090332; F:GO:0005507; F:GO:0005509; F:GO:0005516; F:GO:0005546; F:GO:0005547; F:GO:00…
A01p12000.1_BnaDAR	0.198898	1.92515	-0.209084	-0.0395878	0.991482	0.0280407	0.995631	0.980485				YES					1	AT4G20300	AT4G20300	Serine/Threonine-kinase, putative (DUF1639);(source:Araport11)	(DUF1639)	(DUF1639)																					CAF2148754.1unnamed protein product, partial	340	20	4.99e-182	92.25	6	P:GO:0051123; F:GO:0046982; C:GO:0005669
A01p12120.1_BnaDAR	0.177529	4.68993	-0.0992643	-0.217446	0.992881	9.63756e-11	0.999866	0.864755				YES					1	AT4G20430	AT4G20430	Subtilase family protein;(source:Araport11)	0	0																					XP_013655890.2subtilisin-like protease SBT2.2 isoform X1	858	20	0	98.19	4	P:GO:0006508; F:GO:0004252
A01p12170.1_BnaDAR	1.23725	-5.73269	0.571488	-0.265775	0.83613	0.000334607	0.947719	na			YES						1	AT4G20760	AT4G20760	NAD(P)-binding Rossmann-fold superfamily protein;(source:Araport11)	0	0																					CAF2148803.1unnamed protein product	303	20	1.04e-215	98.2	5	P:GO:0008152; P:GO:0110095; F:GO:0016491; C:GO:0009507
A01p12240.1_BnaDAR	-1.86157	4.7271	0.496999	-0.261633	0.684459	0.00431241	0.976802	na				YES					na	na	na																								CAF2148823.1unnamed protein product	508	20	0	91.5	25	P:GO:0007588; P:GO:0007618; P:GO:0007632; P:GO:0008104; P:GO:0008340; P:GO:0023041; P:GO:0030036; P:GO:0034606; P:GO:0034607; P:GO:0035178; P:GO:0035845; P:GO:0048515; P:GO:0060041; P:GO:0097711; P:GO:0098609; P:GO:1903348; P:GO:1905515; F:GO:0005198; C:GO:0005829; C:GO:0005923; C:GO:0016020; C:GO:0031514; C:GO:0032391; C:GO:0036064; C:GO:0097546
A01p12260.1_BnaDAR	-0.956303	3.40624	-0.160126	-0.223091	0.774398	0.000242804	0.999866	0.912922				YES					1	AT4G20830	AT4G20830	Encodes an oligogalacturonide oxidase that inactivates the elicitor-active oligogalacturonides (OGs). It is involved in plant immunity. Overexpressing plants are more resistant to B. cinerea.	(ATBBE19)	(ATBBE19);OLIGOGALACTURONIDE OXIDASE 1 (OGOX1)																					XP_013668699.2berberine bridge enzyme-like 19	568	20	0	97.21	15	P:GO:0006979; P:GO:0008152; P:GO:0050832; F:GO:0016491; F:GO:0016899; F:GO:0071949; C:GO:0005576; C:GO:0005739; C:GO:0005773; C:GO:0005829; C:GO:0005886; C:GO:0009505; C:GO:0009506; C:GO:0048046
A01p12490.1_BnaDAR	4.59624	0	-0.245994	0.0780677	0.0467096	1	0.999866	na		YES							na	na	na																								CAF2148899.1unnamed protein product	158	20	8e-105	93.64	12	P:GO:0043171; P:GO:0051603; F:GO:0004222; F:GO:0046872; C:GO:0005739; C:GO:0005829
A01p12710.1_BnaDAR	1.92667	5.32211	0.157398	-0.375707	0.637943	0.000494376	0.999866	0.916302				YES					1	AT4G21390	AT4G21390	S-locus lectin protein kinase family protein;(source:Araport11)	(B120)	(B120)																					CAF2148952.1unnamed protein product	851	20	0	96.79	17	P:GO:0006468; P:GO:0016310; P:GO:0060320; F:GO:0004674; F:GO:0005516; F:GO:0005524; F:GO:0030246; F:GO:0031625; F:GO:0106310; C:GO:0005886; C:GO:0016020
A01p12740.1_BnaDAR	-4.84389	3.43241	0.60837	0.311823	0.00585473	0.0236629	0.788655	na	YES			YES					1	AT4G21430	AT4G21430	protein B160;(source:Araport11)	(JMJ28)	(B160); (JMJ28)																					CAF2148958.1unnamed protein product	935	20	0	95.85	12	P:GO:0006338; P:GO:0006355; P:GO:0033169; P:GO:0051276; F:GO:0000976; F:GO:0031490; F:GO:0032454; C:GO:0000785; C:GO:0005634; C:GO:0005654
A01p12810.1_BnaDAR	-0.0181981	4.12539	0.551251	0.123049	1	0.0129574	0.947511	na				YES					2	AT4G05018 AT4G21500	AT4G05018	transmembrane protein;(source:Araport11)	0	0	AT4G21500	transmembrane protein;(source:Araport11)	0	0																	CAF2148975.1unnamed protein product	224	20	3.39e-152	86.19	2	C:GO:0016020
A01p12950.1_BnaDAR	-0.646838	3.92498	0.354702	-0.317978	0.951319	0.0148133	0.99484	na				YES					1	AT4G21660	AT4G21660	proline-rich spliceosome-associated (PSP) family protein;(source:Araport11)	0	0																					CAF2149020.1unnamed protein product	628	20	0	94.02	2	C:GO:0005634
A01p12970.1_BnaDAR	1.3463	3.48565	0.780224	0.520175	0.792617	0.028938	0.406799	0.636829				YES					1	AT4G21680	AT4G21680	Encodes a nitrate transporter (NRT1.8). Functions in nitrate removal from the xylem sap. Mediates cadmium tolerance.	NRT1/ PTR FAMILY 7.2 (NPF7.2)	NITRATE TRANSPORTER 1.8 (NRT1.8);NRT1/ PTR FAMILY 7.2 (NPF7.2); (ATNPF7.2)																					XP_013743550.1protein NRT1/ PTR FAMILY 7.2-like	583	20	0	97.95	17	P:GO:0001101; P:GO:0010150; P:GO:0010167; P:GO:0015706; P:GO:0046686; P:GO:0055075; P:GO:0055085; P:GO:0065008; P:GO:0071805; P:GO:0098656; P:GO:1902600; F:GO:0008509; F:GO:0015112; F:GO:0015386; F:GO:0022857; C:GO:0005886; C:GO:0016020
A01p13150.1_BnaDAR	0.649734	6.33748	0.107445	-0.341029	0.918574	3.03953e-07	0.999866	0.842203				YES					1	AT4G21820	AT4G21820	binding / calmodulin binding protein;(source:Araport11)	0	0																					CAF2149052.1unnamed protein product	1315	20	0	93.86	4	F:GO:0005516; C:GO:0016020
A01p13310.1_BnaDAR	-0.260965	-1.58006	-0.904531	-0.0752011	0.923343	0.000305796	0.0141283	0.966888			YES						1	AT4G21960	AT4G21960	Encodes AT4g21960 (AT4g21960/T8O5_170). The mRNA is cell-to-cell mobile.	(PRXR1)	(PRXR1)																					XP_009135472.1peroxidase 42	331	20	4.06e-243	98.64	20	P:GO:0006979; P:GO:0009664; P:GO:0042744; P:GO:0048511; P:GO:0098869; F:GO:0020037; F:GO:0046872; F:GO:0140825; C:GO:0005576; C:GO:0009505; C:GO:0009506
A01p13510.1_BnaDAR	4.41527	0	0.010038	-0.204289	0.0460414	1	1	na		YES							1	AT4G22160	AT4G22160	hypothetical protein;(source:Araport11)	0	0																					CAF2149127.1unnamed protein product	159	20	5.54e-92	91.41
A01p13570.1_BnaDAR	6.18651	0	0.229104	-0.0350257	0.000220533	1	0.999866	0.982034		YES							1	AT4G22200	AT4G22200	Encodes AKT2, a photosynthate- and light-dependent inward rectifying potassium channel with unique gating properties that are regulated by phosphorylation. Expressed in guard cell protoplasts and in the phloem and xylem of aerial portions of the plant. The channel can coassemble with another K+ channel, KAT1, in vitro. In guard cells, AKT2/3 is responsible for the Ca2+ sensitivity of the K+ uptak…	POTASSIUM TRANSPORT 2/3 (KT2/3)	POTASSIUM TRANSPORT 2/3 (AKT2/3); (AKT3); (AKT2);POTASSIUM TRANSPORT 2/3 (KT2/3)																					CAF2149143.1unnamed protein product	788	20	0	98.14	17	P:GO:0001101; P:GO:0009737; P:GO:0034765; P:GO:0042391; P:GO:0071805; F:GO:0005249; F:GO:0042802; C:GO:0005789; C:GO:0005886; C:GO:0009506
A01p13670.1_BnaDAR	-1.19283	-5.18594	-0.0718376	0.156783	0.895228	0.0100755	na	na			YES						1	AT4G22310	AT4G22310	Uncharacterized protein family (UPF0041);(source:Araport11)	MITOCHONDRIAL PYRUVATE CARRIER 3 (MPC3)	MITOCHONDRIAL PYRUVATE CARRIER 3 (MPC3)																					CAF2149161.1unnamed protein product	108	20	2.49e-75	94.87	8	P:GO:0006850; P:GO:0098656; F:GO:0008509; F:GO:0015318; F:GO:0050833; C:GO:0005743
A01p13680.1_BnaDAR	-2.76939	3.9382	0.0638046	0.608026	0.418009	0.0235173	0.999866	na				YES					1	AT4G22320	AT4G22320	A subunit shared by BRM-, SYD-, and MINU1/2-associated SWI/SNF chromatin remodeling complexes. An ortholog of the human SWI/SNF subunits BCL7a/b/c.	BCL-DOMAIN HOMOLOG 1 (BDH1)	(BCL7A);BCL-DOMAIN HOMOLOG 1 (BDH1)																					RID78415.1hypothetical protein BRARA_A01251	204	20	1.86e-121	81.95
A01p13810.1_BnaDAR	-1.92435	5.98782	-0.829455	0.418791	0.671943	0.000203267	0.864456	na				YES					1	AT4G22530	AT4G22530	S-adenosyl-L-methionine-dependent methyltransferases superfamily protein;(source:Araport11)	0	0																					CAF2149193.1unnamed protein product	261	20	1.15e-191	96.18	8	P:GO:0032259; F:GO:0008757; C:GO:0005634; C:GO:0005737
A01p13870.1_BnaDAR	0.845902	1.30563	0.689996	2.55159	0.927035	0.587687	0.905552	0.000390533								YES	1	AT4G22590	AT4G22590	Haloacid dehalogenase-like hydrolase (HAD) superfamily protein;(source:Araport11)	TREHALOSE-6-PHOSPHATE PHOSPHATASE G (TPPG)	TREHALOSE-6-PHOSPHATE PHOSPHATASE G (TPPG)																					XP_009136013.1probable trehalose-phosphate phosphatase G	375	20	2.77e-270	97.43	10	P:GO:0005992; P:GO:0016311; P:GO:0040007; P:GO:0044249; F:GO:0000287; F:GO:0004805; C:GO:0005829; C:GO:0005886
A01p13890.1_BnaDAR	-0.933654	-6.37155	0.054193	-0.560931	0.896212	2.59867e-05	0.999866	na			YES						1	AT4G22620	AT4G22620	SAUR-like auxin-responsive protein family;(source:Araport11)	SMALL AUXIN UPREGULATED RNA 34 (SAUR34)	SMALL AUXIN UPREGULATED RNA 34 (SAUR34)																					XP_009136028.1auxin-responsive protein SAUR36	160	20	3.8e-113	96.8	2	P:GO:0009733
A01p13910.1_BnaDAR	-1.59896	5.82915	0.516828	-0.0835057	0.654234	9.39076e-06	0.783869	0.971006				YES					1	AT4G22670	AT4G22670	Encodes one of the 36 carboxylate clamp (CC)-tetratricopeptide repeat (TPR) proteins (Prasad 2010, Pubmed ID: 20856808) with potential to interact with Hsp90/Hsp70 as co-chaperones. The mRNA is cell-to-cell mobile.	HSP70-INTERACTING PROTEIN 1 (HIP1)	HSP70-INTERACTING PROTEIN 1 (AtHip1);HSP70-INTERACTING PROTEIN 1 (HIP1);TETRATRICOPEPTIDE REPEAT 11 (TPR11)																					CAF2149215.1unnamed protein product	399	20	7.74e-211	86.51	6	P:GO:0046686; F:GO:0046983; C:GO:0000118; C:GO:0005829
A01p13940.1_BnaDAR	1.127	4.27723	-0.16878	0.237928	0.848467	0.0051761	0.999866	na				YES					1	AT4G22720	AT4G22720	Actin-like ATPase superfamily protein;(source:Araport11)	0	0																					CAF2149219.1unnamed protein product	380	20	2.4e-278	98.59	16	P:GO:0002949; P:GO:0006508; F:GO:0008233; F:GO:0046872; F:GO:0061711; C:GO:0000408; C:GO:0005634; C:GO:0005737
A01p14080.1_BnaDAR	-1.81772	0.822388	-2.03316	0.094805	0.740046	0.837404	0.027571	na					YES				1	AT4G22830	AT4G22830	YCF49-like protein;(source:Araport11)	0	0																					KAG5413697.1hypothetical protein IGI04_001264	187	20	3.5e-129	92.29	2	C:GO:0016020
A01p14110.1_BnaDAR	3.57432	0	-0.0173102	-0.573441	0.0405943	1	0.999866	0.4883		YES							1	AT4G22890	AT4G22890	Encodes PGRL1A, a transmembrane protein present in thylakoids. PGRL1A has a highly homologous isoform PGRL1B encoded by At4g11960. Plants lacking PGRL1 show perturbation of cyclic electron flow, similar to PGR5-deficient plants. PGRL1 and PGR5 interact physically and associate with PSI (photosystem I). The mRNA is cell-to-cell mobile.	PGR5-LIKE A (PGRL1A)	PGR5-LIKE A (PGRL1A)																					XP_009136287.1PGR5-like protein 1A, chloroplastic isoform X1	319	20	1.53e-200	97.38	9	P:GO:0009773; F:GO:0016730; F:GO:0019904; F:GO:0042802; C:GO:0009535; C:GO:0031984
A01p14150.1_BnaDAR	0	3.99322	0	0	1	0.0320229	na	na				YES					na	na	na																								CAF2149257.1unnamed protein product	827	20	0	91.11	14	P:GO:0006221; P:GO:0016310; P:GO:0042742; F:GO:0004674; F:GO:0005524; F:GO:0016812; C:GO:0005886
A01p14200.1_BnaDAR	1.1943	-6.19546	-1.09436	-0.319122	0.855053	0.000142249	0.656382	na			YES						1	AT4G22940	AT4G22940	Protein kinase superfamily protein;(source:Araport11)	0	0																					CAF2149268.1unnamed protein product	560	20	0	93.89	18	P:GO:0016310; P:GO:0032968; F:GO:0000977; F:GO:0003700; F:GO:0005524; F:GO:0008353; F:GO:0046983; C:GO:0000307; C:GO:0005634
A01p14390.1_BnaDAR	0	5.23288	0.118448	-0.000429678	1	0.0090317	na	na				YES					na	na	na																								XP_048596994.1pathogenesis-related protein R major form-like isoform X1	231	20	3.69e-164	92.58	4	P:GO:0006952; C:GO:0016020
A01p14620.1_BnaDAR	-0.399651	5.04739	-0.572055	-0.523887	0.978331	0.000278629	0.816285	na				YES					1	AT4G23430	AT4G23430	NAD(P)-binding Rossmann-fold superfamily protein;(source:Araport11)	TRANSLOCON AT THE INNER ENVELOPE MEMBRANE OF CHLOROPLASTS 32-IVA (Tic32-IVa)	TRANSLOCON AT THE INNER ENVELOPE MEMBRANE OF CHLOROPLASTS 32-IVA (Tic32-IVa);TRANSLOCON AT THE INNER ENVELOPE MEMBRANE OF CHLOROPLASTS 32-IVA (AtTic32-IVa); (TIC32)																					CAF2149343.1unnamed protein product	361	20	1.81e-252	98.94	5	P:GO:0008152; F:GO:0016491; C:GO:0005886; C:GO:0009507; C:GO:0009706
A01p15110.1_BnaDAR	-0.666969	3.57539	-0.185933	-0.435502	0.939957	0.0120785	0.999258	0.718333				YES					1	AT4G23800	AT4G23800	Encodes a protein containing three copies of the HMG (high mobility group)-box domain. The two Arabidopsis 3xHMG-box proteins are: AT4G11080 (3xHMG-box1) and AT4G23800 (3xHMG-box2). Interacts with mitotic and meiotic chromosomes.	3XHIGH MOBILITY GROUP-BOX2 (3xHMG-box2)	3XHIGH MOBILITY GROUP-BOX2 (3xHMG-box2)																					XP_013671474.2high mobility group B protein 6	460	20	9.89e-268	94.78	6	P:GO:0006355; F:GO:0003677; F:GO:0003700; C:GO:0000794
A01p15130.1_BnaDAR	0.0451106	5.10603	0	0	na	0.00514096	na	na				YES					na	na	na																								XP_048597279.1subtilisin-like protease SBT2.5	99	20	1.35e-59	89.14	4	P:GO:0006508; F:GO:0008233
A01p15200.1_BnaDAR	0.0766512	-4.22983	0.0243438	-0.0576727	1	0.0138178	0.999866	na			YES						1	AT4G23890	AT4G23890	NAD(P)H-quinone oxidoreductase subunit S;(source:Araport11)	NADH DEHYDROGENASE-LIKE COMPLEX S (NdhS)	CHLORORESPIRATORY REDUCTION 31 (CRR31);CRR31 (CRR31);NADH DEHYDROGENASE-LIKE COMPLEX S (NdhS)																					XP_009137479.1NAD(P)H-quinone oxidoreductase subunit S, chloroplastic	277	20	1.69e-192	91.73	8	P:GO:0009767; C:GO:0009535; C:GO:0010598; C:GO:0031984; C:GO:0098796
A01p15220.1_BnaDAR	-2.6423	5.26491	0.152566	0.451694	0.182656	8.38194e-05	0.999866	na				YES					1	AT4G23910	AT4G23910	UAP56-interacting factor2, binds single stranded RNA and, along with UIEF1,,appears to play a role in nuclear export of RNA.	UAP56-INTERACTING EXPORT FACTOR 2 (UIEF2)	UAP56-INTERACTING EXPORT FACTOR 2 (UIEF2)																					XP_009137509.1uncharacterized protein LOC103861539	195	20	3.73e-128	74.38	6	F:GO:0003727; F:GO:0005515; C:GO:0005730
A01p15240.1_BnaDAR	1.25872	4.13196	0.0201801	0.247037	0.852875	0.0163599	0.999866	na				YES					1	AT4G23930	AT4G23930	Late embryogenesis abundant (LEA) hydroxyproline-rich glycoprotein family;(source:Araport11)	0	0																					CAF2149498.1unnamed protein product	201	20	8.72e-130	94.82	2	C:GO:0016020
A01p15260.1_BnaDAR	5.5613	0	-0.0687964	0.0243204	0.0168814	1	na	na		YES							1	AT4G24000	AT4G24000	encodes a protein similar to cellulose synthase	CELLULOSE SYNTHASE LIKE G2 (CSLG2)	ARABIDOPSIS THALIANA CELLULOSE SYNTHASE LIKE G2 (ATCSLG2);CELLULOSE SYNTHASE LIKE G2 (CSLG2)																					CAF2149503.1unnamed protein product	1012	20	0	98.37	19	P:GO:0006355; P:GO:0009734; P:GO:0009833; P:GO:0030244; F:GO:0003677; F:GO:0016760; F:GO:0051753; C:GO:0005634; C:GO:0005794; C:GO:0005886
A01p15360.1_BnaDAR	-0.255932	3.81198	0.0175829	0.231441	0.977342	5.1918e-07	0.999866	0.892255				YES					1	AT4G24100	AT4G24100	Protein kinase superfamily protein	0	0																					CAF2149516.1unnamed protein product	1023	20	0	97.15	11	P:GO:0007346; P:GO:0016310; P:GO:0031098; P:GO:0032147; F:GO:0004672; F:GO:0004674; F:GO:0005524; F:GO:0043539; C:GO:0005737
A01p15380.1_BnaDAR	0.420454	4.25491	-1.4144	-0.291416	0.984527	0.00836178	0.110348	0.924178				YES					1	AT4G24120	AT4G24120	Member of a small family of oligopeptide transporters similar to the yellow stripe locus of maize (ZmYS1).	YELLOW STRIPE LIKE 1 (YSL1)	YELLOW STRIPE LIKE 1 (YSL1);YELLOW STRIPE LIKE 1 (ATYSL1)																					XP_009137708.2metal-nicotianamine transporter YSL1	675	20	0	97.5	14	P:GO:0010039; P:GO:0033214; P:GO:0035672; P:GO:0048316; F:GO:0035673; F:GO:0051980; C:GO:0005886
A01p15480.1_BnaDAR	0.377094	2.50519	0.590612	0.190705	0.954255	0.00456774	0.604301	0.926105				YES					1	AT4G24160	AT4G24160	Encodes a soluble lysophosphatidic acid acyltransferase with additional triacylglycerol lipase and phosphatidylcholine hydrolyzing enzymatic activities. Plays a pivotal role in maintaining the lipid homeostasis by regulating both phospholipid and neutral lipid levels.	0	0																					CAF2149556.1unnamed protein product	418	20	2.44e-304	96.87	14	P:GO:0006654; P:GO:0055089; P:GO:0055091; P:GO:0070328; F:GO:0003841; F:GO:0004623; C:GO:0005737
A01p15590.1_BnaDAR	-0.14101	6.04582	-0.235833	-0.534496	1	6.58907e-05	0.999866	na				YES					1	AT4G24265	AT4G24265	homeobox protein;(source:Araport11)	0	0																					CAF2149581.1unnamed protein product	154	20	1.15e-102	94.36
A01p15810.1_BnaDAR	1.15137	-1.42269	-0.346654	-0.615384	0.3719	0.029114	0.903525	0.303433			YES						1	AT4G24450	AT4G24450	phosphoglucan, water dikinase;(source:Araport11)	PHOSPHOGLUCAN, WATER DIKINASE (PWD)	(GWD3);PHOSPHOGLUCAN, WATER DIKINASE (PWD); (ATGWD2); (AT4G24450)																					CAF2149628.1unnamed protein product	1485	20	0	96.73	11	P:GO:0006367; P:GO:0016310; F:GO:0005524; F:GO:0016301; C:GO:0005672; C:GO:0009941
A01p15890.1_BnaDAR	-2.39065	0.176478	-0.311716	-0.267028	0.0190149	0.973988	0.983662	0.90495	YES								na	na	na																								XP_022572318.2NADPH--cytochrome P450 reductase 1-like	695	20	0	97.93	15	P:GO:0001101; P:GO:0006979; P:GO:0009698; P:GO:0009737; F:GO:0003958; F:GO:0010181; F:GO:0050660; F:GO:0050661; C:GO:0005789; C:GO:0005829
A01p15940.1_BnaDAR	-2.69531	4.71435	0.0215288	-0.242612	0.517376	0.0151516	0.999866	na				YES					1	AT4G24580	AT4G24580	Encodes a Rho GTPase-activating protein that interacts with ROP1 (a Rho GTPase) and regulates pollen tube development. This protein can be observed at the apical tip of growing pollen tubes and on endocytic vesicles traveling to this region of the pollen tube.	ROP1 ENHANCER 1 (REN1)	ROP1 ENHANCER 1 (REN1)																					CAF2149650.1unnamed protein product	994	20	0	89.18	20	P:GO:0002011; P:GO:0006911; P:GO:0007015; P:GO:0007165; P:GO:0009846; P:GO:0009860; P:GO:0009865; P:GO:0032989; P:GO:0035024; P:GO:0044703; P:GO:0090630; F:GO:0005096; F:GO:0031267; C:GO:0001891; C:GO:0005938; C:GO:0016020; C:GO:0016324; C:GO:0070382; C:GO:0090406; C:GO:0099568
A01p16180.1_BnaDAR	-0.911147	6.66165	-0.255777	-0.422599	0.841663	4.068e-08	0.998761	0.844071				YES					1	AT4G24890	AT4G24890	purple acid phosphatase 24;(source:Araport11)	PURPLE ACID PHOSPHATASE 24 (PAP24)	ARABIDOPSIS THALIANA PURPLE ACID PHOSPHATASE 24 (ATPAP24);PURPLE ACID PHOSPHATASE 24 (PAP24)																					XP_009138611.1probable inactive purple acid phosphatase 24	628	20	0	96.71	6	P:GO:0016311; F:GO:0003993; F:GO:0046872; C:GO:0005618
A01p16190.1_BnaDAR	-5.02163	3.53423	0.313911	0.123302	0.0166004	0.042419	0.998228	na	YES			YES					1	AT4G24900	AT4G24900	Encodes a nuclear C2H2 domain-containing protein involved in embryo and endosperm development. Involved in brassinosteroid (BR)-mediated plant growth and catalyses the synthesis of S-allantoin, together with B1L participates in modulating plant growth and cold tolerance.	TITAN-LIKE (TTL)	TRANSTHYRETIN-LIKE PROTEIN (TTL);TITAN-LIKE (TTL)																					CAF2149708.1unnamed protein product	401	20	2.37e-291	93.13	6	P:GO:0009793; P:GO:0009960; C:GO:0005634
A01p16240.1_BnaDAR	-0.478621	3.08491	0.499716	0.365929	0.924436	0.000176608	0.41452	0.584944				YES					na	na	na																								CAF2149718.1unnamed protein product	408	20	1.16e-281	90.62	9	P:GO:0000470; P:GO:0006412; F:GO:0003723; C:GO:0016020; C:GO:0022625
A01p16360.1_BnaDAR	-0.0611828	-1.68569	-0.388249	0.591074	1	0.034732	0.965821	0.645706			YES						1	AT4G25100	AT4G25100	Fe-superoxide dismutase	FE SUPEROXIDE DISMUTASE 1 (FSD1)	FE SUPEROXIDE DISMUTASE 1 (FSD1)																					CAF2149745.1unnamed protein product	222	20	1.07e-163	97.84	21	P:GO:0001101; P:GO:0007623; P:GO:0009410; P:GO:0009642; P:GO:0010193; P:GO:0019430; P:GO:0046677; P:GO:0046686; P:GO:0046688; F:GO:0004784; F:GO:0005507; F:GO:0019904; F:GO:0046872; C:GO:0005739; C:GO:0005886; C:GO:0009579; C:GO:0031969; C:GO:0042644
A01p16600.1_BnaDAR	-5.86169	6.88308	-0.236054	0.0338458	0.0043998	2.04947e-05	na	na	YES			YES					1	AT4G25310	AT4G25310	2-oxoglutarate (2OG) and Fe(II)-dependent oxygenase superfamily protein;(source:Araport11)	0	0																					CAF2149810.1unnamed protein product	350	20	1.19e-256	93.3	6	P:GO:0008152; P:GO:0010150; F:GO:0016491; F:GO:0016682; F:GO:0046872
A01p16640.1_BnaDAR	-1.50559	5.08651	0.00600997	0.0142841	0.745914	0.000600317	1	0.982045				YES					1	AT4G25340	AT4G25340	Encodes a member of the FKBP-type immunophilin family that functions as a histone chaparone. Binds to 18S rDNA and represses its expression. The N-terminal nucleoplasmin domain interacts with H2A/H2B and H3/H4 histone oligomers, individually, as well as simultaneously, suggesting two different binding sites for H2A/H2B and H3/H4.	FK506 BINDING PROTEIN 53 (FKBP53)	FK506 BINDING PROTEIN 53 (FKBP53); (ATFKBP53)																					XP_013740139.1peptidyl-prolyl cis-trans isomerase FKBP53	462	20	3.12e-272	84.02	7	P:GO:0006334; P:GO:0071103; F:GO:0003755; F:GO:0042393; C:GO:0005730; C:GO:0005829
A01p16880.1_BnaDAR	-0.147048	4.33848	-0.79265	-0.864565	1	0.00223343	0.608228	0.361218				YES					1	AT4G25620	AT4G25620	hydroxyproline-rich glycoprotein family protein;(source:Araport11)	0	0																					XP_009139362.2uncharacterized protein LOC103863361	443	20	7e-287	90.3
A01p16940.1_BnaDAR	-0.441593	3.3476	-0.105045	0.175011	0.979188	0.0419008	0.999866	na				YES					na	na	na																								CAF2149886.1unnamed protein product	296	20	3.79e-219	94.86	2	F:GO:0008233
A01p16980.1_BnaDAR	-1.40076	3.17991	0.128618	0.413526	0.588278	0.00134267	0.999866	0.822236				YES					na	na	na																								CAF2149897.1unnamed protein product, partial	180	20	4.43e-115	95.55	6	F:GO:0003723; F:GO:0003735; C:GO:0022627
A01p17000.1_BnaDAR	2.79428	-4.07013	-0.627241	-0.156839	0.255469	0.0114843	0.742473	0.957255			YES						1	AT4G25760	AT4G25760	Encodes a member of the GDU (glutamine dumper) family proteins involved in amino acid export: At4g31730 (GDU1), At4g25760 (GDU2), At5g57685 (GDU3), At2g24762 (GDU4), At5g24920 (GDU5), At3g30725 (GDU6) and At5g38770 (GDU7).	GLUTAMINE DUMPER 2 (GDU2)	GLUTAMINE DUMPER 2 (GDU2);GLUTAMINE DUMPER 2 (ATGDU2)																					XP_013670471.2protein GLUTAMINE DUMPER 2-like	138	20	2.51e-96	94.54	5	P:GO:0080143; P:GO:1903959; C:GO:0016020
A01p17390.1_BnaDAR	0.494625	3.52489	0.230065	0.294631	0.930401	8.88873e-05	0.994936	0.868877				YES					1	AT4G26110	AT4G26110	Encodes a member of a small gene family of proteins with similarity to nucleosome assembly proteins.May function in nucleotide excision repair. Loss of function mutations have no obvious visible phenotypes but do seem to affect transcription of NER related genes. The mRNA is cell-to-cell mobile. Plants mutated in three ubiquitously expressed NAP1 genes (NAP1;1~NAP1;3) and organ-specifically expre…	NUCLEOSOME ASSEMBLY PROTEIN1;1 (NAP1;1)	NUCLEOSOME ASSEMBLY PROTEIN1;1 (NAP1;1);ARABIDOPSIS THALIANA NUCLEOSOME ASSEMLY PROTEIN 1;1 (ATNAP1;1)																					RID78817.1hypothetical protein BRARA_A01605	366	20	2.2e-235	94.85	15	P:GO:0000724; P:GO:0006334; P:GO:0008283; P:GO:0016444; P:GO:0030154; F:GO:0042393; C:GO:0005634; C:GO:0005737; C:GO:0005829; C:GO:0005886; C:GO:0016020
A01p17530.1_BnaDAR	-2.29823	5.11841	0.585137	0.071919	0.620215	0.00615898	0.948588	na				YES					1	AT4G26270	AT4G26270	phosphofructokinase 3;(source:Araport11)	PHOSPHOFRUCTOKINASE 3 (PFK3)	PHOSPHOFRUCTOKINASE 3 (PFK3)																					CAF2150007.1unnamed protein product	494	20	0	96.99	26	P:GO:0006002; P:GO:0006754; P:GO:0006805; P:GO:0009166; P:GO:0009168; P:GO:0010053; P:GO:0016310; P:GO:0019359; P:GO:0034404; P:GO:0042866; P:GO:0046031; P:GO:0046835; P:GO:0061615; F:GO:0003872; F:GO:0005524; F:GO:0008146; F:GO:0046872; C:GO:0005829
A01p17600.1_BnaDAR	0.485859	3.50488	-0.139424	0.0648526	0.975665	0.0328054	0.999866	0.976621				YES					1	AT4G26370	AT4G26370	antitermination NusB domain-containing protein;(source:Araport11)	0	0																					CAF2150018.1unnamed protein product	296	20	1.71e-206	97.33	4	P:GO:0031564; F:GO:0003729
A01p17610.1_BnaDAR	-1.66052	4.1997	-0.282406	0.114271	0.728026	0.0103778	0.999866	na				YES					1	AT4G26400	AT4G26400	RING/U-box superfamily protein;(source:Araport11)	BCA2A ZINC FINGER ATL 5 (BTL05)	BCA2A ZINC FINGER ATL 5 (BTL05)																					CAF2150020.1unnamed protein product	355	20	2.94e-239	89.11	10	P:GO:0016043; P:GO:0016567; P:GO:0032989; P:GO:0044237; P:GO:0048468; P:GO:0090378; F:GO:0046872; F:GO:0061630
A01p17700.1_BnaDAR	0.426124	-5.90538	-0.136962	-0.163143	0.985115	0.000488489	0.999866	na			YES						1	AT4G26455	AT4G26455	Encodes an outer nuclear membrane protein that anchors RanGAP1 to the nuclear envelope. It interacts with SUN proteins and is required for maintaining the elongated nuclear shape of epidermal cells.	WPP DOMAIN INTERACTING PROTEIN 1 (WIP1)	WPP DOMAIN INTERACTING PROTEIN 1 (WIP1);ARABIDOPSIS THALIANA WPP DOMAIN INTERACTING PROTEIN 1 (ATWIP1)																					CAF2150038.1unnamed protein product	495	20	8.26E-310	88.68	12	P:GO:0006997; F:GO:0042803; F:GO:0046982; C:GO:0005635; C:GO:0009504; C:GO:0016020
A01p17840.1_BnaDAR	0.207898	3.67444	0.0570791	0.48099	1	0.0366386	0.999866	na				YES					1	AT4G26600	AT4G26600	S-adenosyl-L-methionine-dependent methyltransferases superfamily protein;(source:Araport11)	(NOP2B)	TRNA METHYLTRANSFERASE 4D (TRM4D); (NOP2B); (ATTRM4D)																					CAF2150080.1unnamed protein product	639	20	0	88.43	14	P:GO:0000027; P:GO:0000470; P:GO:0001510; P:GO:0006396; P:GO:0008284; P:GO:0042254; P:GO:0070475; P:GO:1901796; F:GO:0003723; F:GO:0008757; F:GO:0009383; C:GO:0005730
A01p17850.1_BnaDAR	-2.63672	4.29292	0.0784649	0.0744246	0.220531	0.000570549	0.999866	0.976332				YES					1	AT4G26610	AT4G26610	D6PK family kinase involved in pulse-induced phototropism but also for time-dependent second positive phototropism, and continuous light-induced hypocotyl phototropism.	D6 PROTEIN KINASE LIKE 1 (D6PKL1)	D6 PROTEIN KINASE LIKE 1 (D6PKL1); (AGC1-2)																					CAF2150083.1unnamed protein product	513	20	0	95.47	13	P:GO:0006468; P:GO:0009638; P:GO:0010540; P:GO:0016310; P:GO:0035556; F:GO:0004672; F:GO:0004674; F:GO:0005524; C:GO:0005634; C:GO:0005737; C:GO:0005886
A01p18150.1_BnaDAR	-1.4144	-4.71469	0.222269	-0.406101	0.790787	0.00556686	0.999866	na			YES						1	AT4G26990	AT4G26990	polyadenylate-binding protein interacting protein;(source:Araport11)	0	0																					CAF2150148.1unnamed protein product	467	20	0	90.77	2	F:GO:0003723
A01p18240.1_BnaDAR	-5.69994	2.11477	-0.138277	-0.217208	0.0037828	0.273283	0.999866	na	YES								1	AT4G27100	AT4G27100	Ypt/Rab-GAP domain of gyp1p superfamily protein;(source:Araport11)	0	0																					CAF2150179.1unnamed protein product	440	20	0	97.85	9	P:GO:0006886; P:GO:0015833; P:GO:0031338; P:GO:0090630; F:GO:0005096; F:GO:0031267; C:GO:0005576; C:GO:0005737; C:GO:0012505
A01p18380.1_BnaDAR	1.63567	5.03355	1.04229	-0.193996	0.801939	0.00886636	0.678321	na				YES					na	na	na																								CAF2150209.1unnamed protein product	174	20	9.47e-123	61.82	10	P:GO:0000245; P:GO:0000398; F:GO:0003723; C:GO:0000974; C:GO:0005654; C:GO:0071007; C:GO:0071010; C:GO:0071011; C:GO:0071012; C:GO:0071014
A01p18520.1_BnaDAR	-2.06835	-3.82926	0.426019	-0.717696	0.666099	0.0440826	0.994839	na			YES						1	AT4G27340	AT4G27340	Met-10+ like family protein;(source:Araport11)	TRNA METHYLTRANSFERASE 5B (TRM5B)	(ATTRM5B);TRNA METHYLTRANSFERASE 5B (TRM5B)																					XP_013742913.1tRNA (guanine(37)-N1)-methyltransferase 2	615	20	0	96.42	10	P:GO:0002939; F:GO:0008171; F:GO:0052906; C:GO:0005634; C:GO:0005759
A01p18600.1_BnaDAR	-0.491636	-5.60504	-0.706599	0.319666	0.979125	0.000878085	0.924528	na			YES						1	AT4G27435	AT4G27435	fiber (DUF1218);(source:Araport11)	0	0																					XP_013742955.1uncharacterized protein BNAA01G16430D	173	20	3.98e-110	94.71	2	C:GO:0016020
A01p18610.1_BnaDAR	7.19192	2.91889	-0.423777	0.197048	1.69148e-06	0.0553929	0.673344	0.884176		YES							1	AT4G27440	AT4G27440	light-dependent NADPH:protochlorophyllide oxidoreductase B The mRNA is cell-to-cell mobile.	PROTOCHLOROPHYLLIDE OXIDOREDUCTASE B (PORB)	PROTOCHLOROPHYLLIDE OXIDOREDUCTASE B (PORB)																					XP_048598746.1protochlorophyllide reductase B, chloroplastic	397	20	6.11e-276	98.7	18	P:GO:0009723; P:GO:0015979; P:GO:0015995; F:GO:0003729; F:GO:0016630; F:GO:0019904; F:GO:0046872; C:GO:0009507; C:GO:0016020
A01p18660.1_BnaDAR	0.0683453	-4.55322	-0.23946	0.13454	1	0.021388	0.999866	na			YES						1	AT4G27470	AT4G27470	Encodes a RING finger E3 ubiquitin ligase.	RING MEMBRANE-ANCHOR 3 (RMA3)	(ATRMA3);RING MEMBRANE-ANCHOR 3 (RMA3)																					XP_013742997.1E3 ubiquitin-protein ligase RMA3 isoform X1	242	20	5.92e-180	94.51	28	P:GO:0006511; P:GO:0006970; P:GO:0009409; P:GO:0009414; P:GO:0009611; P:GO:0009723; P:GO:0015979; P:GO:0015995; P:GO:0016567; P:GO:0043161; P:GO:0044248; P:GO:0071712; F:GO:0016630; F:GO:0044390; F:GO:0046872; F:GO:0061630; C:GO:0005789; C:GO:0009507; C:GO:0036513
A01p18750.1_BnaDAR	0.51981	-1.36922	-0.521937	0.4939	0.768423	0.00758871	0.160511	0.160883			YES						1	AT4G27520	AT4G27520	early nodulin-like protein 2;(source:Araport11)	EARLY NODULIN-LIKE PROTEIN 2 (ENODL2)	EARLY NODULIN-LIKE PROTEIN 2 (ENODL2); (AtENODL2)																					XP_013743094.2early nodulin-like protein 2	328	20	2.46e-124	86.78	10	P:GO:0022900; F:GO:0009055; C:GO:0005773; C:GO:0005886; C:GO:0009507; C:GO:0048046; C:GO:0098552
A01p18820.1_BnaDAR	-1.46727	4.25685	-0.50063	0.73206	0.766201	0.00720638	0.962591	na				YES					1	AT4G27590	AT4G27590	Heavy metal transport/detoxification superfamily protein;(source:Araport11)	HEAVY METAL ASSOCIATED PROTEIN 37 (ATHMP37)	HEAVY METAL ASSOCIATED PROTEIN 37 (ATHMP37)																					XP_009143585.1uncharacterized protein LOC103867280	151	20	1.03e-99	95.37	4	P:GO:0050896; F:GO:0046872
A01p18920.1_BnaDAR	-0.413569	3.81126	0.0305859	0.466844	0.979338	0.00673347	0.999866	0.76124				YES					1	AT4G27630	AT4G27630	Encodes a GPCR-type G protein receptor with nine predicted transmembrane domains. The protein binds abscisic acid (ABA) and is predicted to function as an ABA receptor. It has GTP-binding and GTPase activity and binds to ABA more effectively in the presence of GDP. GTG2 binds to GPA1, the alpha subunit of the heterotrimeric G protein. GPA1 (in its GTP-bound state) affects the GTP binding and GTPa…	GPCR-TYPE G PROTEIN 2 (GTG2)	GPCR-TYPE G PROTEIN 2 (GTG2)																					XP_009143697.1GPCR-type G protein 2 isoform X1	468	20	0	98.64	17	P:GO:0001101; P:GO:0009737; P:GO:0010228; P:GO:0070417; F:GO:0005525; F:GO:0010427; F:GO:0051020; C:GO:0005789; C:GO:0005886
A01p18970.1_BnaDAR	-0.607133	-3.61761	-0.25665	-1.57008	0.963125	0.0271939	0.999866	0.116607			YES						1	AT4G27657	AT4G27657	hypothetical protein;(source:Araport11)	0	0																					CAF2150337.1unnamed protein product	58	20	5.86e-29	96.93
A01p19140.1_BnaDAR	5.00455	0	-0.433515	-0.13745	0.00305921	1	0.947719	0.963745		YES							1	AT4G27700	AT4G27700	Rhodanese/Cell cycle control phosphatase superfamily protein;(source:Araport11)	0	0																					CAF2150381.1unnamed protein product	188	20	1.36e-122	94.83	3	C:GO:0009535; C:GO:0009941; C:GO:0031984
A01p19190.1_BnaDAR	-1.54134	6.12726	0	0	0.825029	0.00131321	na	na				YES					1	AT4G27740	AT4G27740	Yippee family putative zinc-binding protein;(source:Araport11)	0	0																					XP_013668296.1protein yippee-like At4g27740	105	20	1.3e-71	95.73	2	F:GO:0046872
A01p19200.1_BnaDAR	-0.723625	4.60646	-0.0285442	0.285922	0.899017	2.74244e-05	0.999866	na				YES					1	AT4G27745	AT4G27745	Yippee family putative zinc-binding protein;(source:Araport11)	0	0																					XP_013671643.1protein yippee-like At4g27745	107	20	4.67e-75	99.16	2	F:GO:0046872
A01p19220.1_BnaDAR	-1.7185	7.56666	0.740219	-0.083852	0.234384	5.72019e-12	0.71615	0.976906				YES					1	AT4G27760	AT4G27760	Encodes an oxidoreductase required for vegetative shoot apex development. Mutants display disruptions in leaf positioning and meristem maintenance.	FOREVER YOUNG (FEY)	FOREVER YOUNG (FEY); (FEY3)																					XP_013738043.1dehydrogenase/reductase SDR family member FEY	373	20	3.92e-269	97.07	6	P:GO:0010073; P:GO:2000024; C:GO:0009507
A01p19280.1_BnaDAR	1.49358	-4.59421	1.34405	-0.294745	0.667131	0.00184472	0.151862	0.922795			YES						1	AT4G27860	AT4G27860	vacuolar iron transporter (VIT) family protein;(source:Araport11)	0	0																					XP_013738042.1membrane protein of ER body 1	608	20	0	91.55	19	P:GO:0006880; P:GO:0030026; P:GO:0034755; P:GO:0065008; P:GO:0071281; P:GO:0071421; F:GO:0005381; F:GO:0005384; C:GO:0005783; C:GO:0010168; C:GO:0016020
A01p19430.1_BnaDAR	-0.33639	-4.8325	-0.977072	-0.185326	0.997138	0.0081632	0.762881	na			YES						1	AT4G28050	AT4G28050	Member of TETRASPANIN family	TETRASPANIN7 (TET7)	TETRASPANIN7 (TET7)																					XP_009144138.1tetraspanin-7	264	20	5.73e-198	98.5	6	P:GO:0009734; C:GO:0005886; C:GO:0009506
A01p19640.1_BnaDAR	0.801537	4.15676	-0.0468746	-0.560328	0.916331	0.00678331	0.999866	na				YES					1	AT4G28230	AT4G28230	hypothetical protein;(source:Araport11)	0	0																					CAF2150473.1unnamed protein product	392	20	7.85e-265	91.18
A01p19650.1_BnaDAR	-1.00416	6.11983	-0.793893	0.443531	0.883999	2.82151e-05	0.88498	na				YES					1	AT4G28240	AT4G28240	Member of the wound-induced polypeptide (WIP) family. Positively regulates plant resistance against Pst DC3000 by enhancing PTI responses.	WOUND-INDUCED POLYPEPTIDE 1 (WIP1)	WOUND-INDUCED POLYPEPTIDE 1 (WIP1)																					XP_009144272.1uncharacterized protein LOC103867927	86	20	4.89e-56	86.56	2	C:GO:0005886
A01p19930.1_BnaDAR	-4.60359	-0.884672	0.297514	0.280554	0.0237939	0.748812	0.999866	na	YES								1	AT4G17420	AT4G17420	PAWH1 along with PAWH2 is part of endoplasmic reticulum ubiquitin ligase complex with Arabidopsis HRD1 via interaction with EBS7. As such it plays a role in promoting protein degradation via the ERAD pathway.	PROTEIN ASSOCIATED WITH HRD1-1 (PAWH1)	PROTEIN ASSOCIATED WITH HRD1-1 (PAWH1); (ATAIM24-B1)																					XP_009144520.1uncharacterized protein LOC103868169	285	20	7.18e-198	98.22	8	P:GO:0030968; P:GO:1904292; F:GO:0005515; C:GO:0000836
A01p19950.1_BnaDAR	-4.90654	-0.704371	-0.425961	-0.109493	0.0313082	0.85808	0.994839	na	YES								1	AT4G17420	AT4G17420	PAWH1 along with PAWH2 is part of endoplasmic reticulum ubiquitin ligase complex with Arabidopsis HRD1 via interaction with EBS7. As such it plays a role in promoting protein degradation via the ERAD pathway.	PROTEIN ASSOCIATED WITH HRD1-1 (PAWH1)	PROTEIN ASSOCIATED WITH HRD1-1 (PAWH1); (ATAIM24-B1)																					XP_013750660.2uncharacterized protein LOC106452989	285	20	5.06e-198	97.94	8	P:GO:0030968; P:GO:1904292; F:GO:0005515; C:GO:0000836
A01p20020.1_BnaDAR	1.88659	2.59008	-0.605683	-0.0760725	0.3445	0.013015	0.822245	0.977319				YES					1	AT4G17350	AT4G17350	FORKED-LIKE family member, part of Group 3 (Group 1 consists of FKD1, FL1-FL3; Group 2 consists of FL4 and FL8 and Group 3 consists of FL5- FL7). May coordinate leaf size with vein density, where Group 1 members and Group 3 members have opposing functions.	FORKED-LIKE5 (FL5)	FORKED-LIKE5 (FL5)																					XP_013721632.1VAN3-binding protein	403	20	2.2e-272	95.12	8	P:GO:0009734; P:GO:0010087; P:GO:0010305; C:GO:0005794
A01p20060.1_BnaDAR	0.909838	5.17593	0.480519	-0.482436	0.900732	0.000417368	0.987371	na				YES					1	AT4G17300	AT4G17300	Asparaginyl-tRNA synthetase protein involved in amino acid activation/protein synthesis.	0	0																					CAF2150583.1unnamed protein product	588	20	0	96.32	12	P:GO:0006421; P:GO:0048481; F:GO:0003677; F:GO:0004816; F:GO:0005524; C:GO:0005739; C:GO:0009570
A01p20180.1_BnaDAR	0.407274	4.36916	0.101281	-0.229329	0.969575	5.435e-05	0.999866	0.906858				YES					1	AT4G06599	AT4G06599	ubiquitin family protein;(source:Araport11)	0	0																					XP_022573738.1ubiquitin-like domain-containing CTD phosphatase	337	20	2.43e-238	98.37	6	F:GO:0017018; F:GO:0046872; C:GO:0005634
A01p20310.1_BnaDAR	1.09025	4.11896	0.00247654	0.0178484	0.816267	0.00309331	1	0.982034				YES					1	AT4G17000	AT4G17000	neurofilament heavy protein;(source:Araport11)	0	0																					XP_013721566.2uncharacterized protein LOC106425374	606	20	0	89.77
A01p20330.1_BnaDAR	2.09742	4.18901	-0.419478	0.135287	0.53809	0.00655114	0.980711	na				YES					1	AT4G16970	AT4G16970	Protein kinase superfamily protein;(source:Araport11)	0	0																					KAH0855643.1hypothetical protein HID58_003949	887	20	0	96.7	25	P:GO:0000082; P:GO:0000727; P:GO:0006270; P:GO:0006909; P:GO:0007165; P:GO:0008284; P:GO:0008360; P:GO:0010557; P:GO:0010571; P:GO:0010971; P:GO:0018105; P:GO:0051128; P:GO:0070317; F:GO:0004674; F:GO:0005524; C:GO:0005576; C:GO:0005634; C:GO:0005654; C:GO:0005737; C:GO:0045171; C:GO:0072686
A01p20340.1_BnaDAR	1.46478	4.70585	1.18239	-0.0172469	0.822992	0.00813532	0.581882	na				YES					1	AT4G16850	AT4G16850	6-transmembrane (6TM) protein that underlies a QTL for petal size with increased expression correlating to increased petal size.	(KSK)	(KSK)																					CAF2150636.1unnamed protein product, partial	397	20	1.57e-278	97.58	11	P:GO:0009451; P:GO:0090305; P:GO:1900864; F:GO:0003723; F:GO:0004519; F:GO:0008270; C:GO:0016020; C:GO:0043231
A01p20590.1_BnaDAR	3.0714	-5.9857	-0.321721	-0.0963539	0.250469	0.000100316	0.999866	na			YES						na	na	na																								CAF2150705.1unnamed protein product	67	20	1.11e-39	96.28	2	C:GO:0016020
A01p20830.1_BnaDAR	2.36261	-5.515	0.635671	-0.170691	0.515017	0.000919317	0.947703	na			YES						1	AT4G16670	AT4G16670	FORKED-LIKE family member, part of Group 3 (Group 1 consists of FKD1, FL1-FL3; Group 2 consists of FL4 and FL8 and Group 3 consists of FL5- FL7). May coordinate leaf size with vein density, where Group 1 members and Group 3 members have opposing functions.FL7 is a Positive regulator of plant immunity to Phytophthora capsici and a positive regulator of PTI response including MAPK activity and ROS …	FORKED-LIKE7 (FL7)	FORKED-LIKE7 (FL7)																					CAF2150749.1unnamed protein product	370	20	1.81e-213	95.4	10	P:GO:0006892; P:GO:0009734; P:GO:0010087; P:GO:0010305; C:GO:0016020
A01p21000.1_BnaDAR	0.0390109	-0.813155	1.88876	-0.00108754	1	0.806739	0.0239108	na						YES			1	AT5G25830	AT5G25830	Encodes a member of the GATA factor family of zinc finger transcription factors.	GATA TRANSCRIPTION FACTOR 12 (GATA12)	GATA TRANSCRIPTION FACTOR 12 (GATA12)																					CAF2014208.1unnamed protein product	329	20	8.29e-226	93.22	19	P:GO:0007623; P:GO:0009416; P:GO:0010628; P:GO:0045893; P:GO:0045944; P:GO:1905177; F:GO:0000976; F:GO:0000977; F:GO:0001228; F:GO:0003682; F:GO:0008270; F:GO:0061629; C:GO:0005634; C:GO:0005667
A01p21250.1_BnaDAR	1.3104	-6.56814	-0.125787	-0.119542	0.867987	0.000321106	na	na			YES						1	AT4G16350	AT4G16350	Calcium sensor protein. Binds CIPK14.	CALCINEURIN B-LIKE PROTEIN 6 (CBL6)	SOS3-LIKE CALCIUM BINDING PROTEIN 2 (SCABP2);CALCINEURIN B-LIKE PROTEIN 6 (CBL6)																					CAF2150830.1unnamed protein product	227	20	1.44e-159	97.97	63	P:GO:0001954; P:GO:0002931; P:GO:0006302; P:GO:0007026; P:GO:0007113; P:GO:0007286; P:GO:0010770; P:GO:0010977; P:GO:0019722; P:GO:0030220; P:GO:0030307; P:GO:0031122; P:GO:0032989; P:GO:0033630; P:GO:0038163; P:GO:0043066; P:GO:0044703; P:GO:0045653; P:GO:0045665; P:GO:0048534; P:GO:0050768; P:GO:0051092; P:GO:0051130; P:GO:0051302; P:GO:0051898; P:GO:0070374; P:GO:0070886; P:GO:0071356; P:GO:00…
A01p21570.1_BnaDAR	0.107846	0.09715	-0.701684	1.17532	1	1	0.493194	0.0212288								YES	1	AT4G16008	AT4G16008	hypothetical protein;(source:Araport11)	0	0																					RID79184.1hypothetical protein BRARA_A01946	86	20	1.47e-48	73.56	2	P:GO:0008150; F:GO:0003674
A01p21700.1_BnaDAR	-0.0752352	-3.76413	0.0694859	-0.178316	1	0.0174219	0.999866	na			YES						1	AT4G15810	AT4G15810	P-loop containing nucleoside triphosphate hydrolases superfamily protein;(source:Araport11)	0	0																					CAF2150926.1unnamed protein product	1115	20	0	87.75	19	P:GO:0007186; P:GO:0015833; P:GO:0017038; P:GO:0045036; P:GO:0045037; P:GO:0045892; F:GO:0003714; F:GO:0003924; F:GO:0004930; F:GO:0005525; F:GO:0043024; F:GO:0051087; C:GO:0005829; C:GO:0009707; C:GO:0061927
A01p21910.1_BnaDAR	-0.0486464	-6.12977	-0.648241	0.628461	1	0.000721116	0.93231	na			YES						na	na	na																								XP_033146251.1monothiol glutaredoxin-S4-like	102	20	1.61e-66	97.84	10	P:GO:0010167; F:GO:0046872; F:GO:0051537; C:GO:0005634; C:GO:0005737
A01p21960.1_BnaDAR	0.489094	2.09278	0.0751032	-0.111731	0.919691	0.0156934	0.999866	0.969338				YES					na	na	na																								CAF2150983.1unnamed protein product	831	20	0	97.17	10	P:GO:0009553; P:GO:0009875; P:GO:0010183; F:GO:0003723; F:GO:0004386
A01p22060.1_BnaDAR	-1.84357	-3.47295	0.131666	0.204264	0.667031	0.0309508	0.999866	na			YES						1	AT4G15510	AT4G15510	A nuclear-encoded thylakoid lumenal protein that is associated with photosystem I (PSI) but is not an integral subunit of PSI. It is an PSI assembly factor that assists the proper folding and integration of PsaB and PsaA into the thylakoid membrane. It is involved in the assembly of PSI reaction center heterodimer core.	PSBP-DOMAIN PROTEIN1 (PPD1)	PSBP-DOMAIN PROTEIN1 (PPD1)																					XP_013647622.1psbP domain-containing protein 1, chloroplastic isoform X1	269	20	1.05e-182	94.71	13	P:GO:0048564; F:GO:0005509; C:GO:0009535; C:GO:0009543; C:GO:0009570; C:GO:0009654; C:GO:0019898; C:GO:0031984
A01p22280.1_BnaDAR	1.51828	-6.51166	0.62875	-0.275071	0.797953	0.00012212	0.947756	na			YES						3	AT4G15260 AT4G15270 AT4G15280	AT4G15260	UDP-Glycosyltransferase superfamily protein;(source:Araport11)	0	0	AT4G15270	glucosyltransferase-like protein;(source:Araport11)	0	0	AT4G15280	UDP-glucosyl transferase 71B5;(source:Araport11)	0	0													XP_013744246.2UDP-glycosyltransferase 71B5-like	483	20	0	94.2	4	F:GO:0008194; F:GO:0080043; F:GO:0080044; C:GO:0043231
A01p22490.1_BnaDAR	-1.28299	-5.16425	0.318693	0.219421	0.861884	0.00474	0.999866	na			YES						na	na	na																								CAF2151085.1unnamed protein product	191	20	6.53e-136	63.18	6	P:GO:0006260; P:GO:0006281; P:GO:0006310; F:GO:0003677; F:GO:0046872; C:GO:0005634
A01p22510.1_BnaDAR	-1.38083	4.32996	-0.288517	0.0769177	0.829857	0.0133185	0.999866	na				YES					1	AT4G15030	AT4G15030	folate-sensitive fragile site protein;(source:Araport11)	0	0																					CAF2151089.1unnamed protein product	247	20	4.15e-153	93.01	4	P:GO:0016311; F:GO:0016791
A01p22560.1_BnaDAR	-1.09935	5.92996	0.170212	-0.330211	0.805836	6.95184e-06	0.999866	na				YES					na	na	na																								CAF2151100.1unnamed protein product	379	20	3.47e-266	98.7	6	P:GO:0055085; F:GO:0022857; C:GO:0016020
A01p22570.1_BnaDAR	-0.974913	1.99425	0.54052	0.0556598	0.678127	0.0164005	0.356673	0.972242				YES					2	AT3G22230 AT4G15000	AT3G22230	Ribosomal L27e protein family;(source:Araport11)	RIBOSOMAL PROTEIN EL27Y (EL27Y)	RIBOSOMAL PROTEIN EL27Y (EL27Y)	AT4G15000	Ribosomal L27e protein family;(source:Araport11)	RIBOSOMAL PROTEIN EL27X (EL27X)	RIBOSOMAL PROTEIN EL27X (EL27X)																	XP_009135784.160S ribosomal protein L27-3	135	20	4.04e-87	99.59	7	P:GO:0006412; F:GO:0003735; C:GO:0022625; C:GO:0042788
A01p22670.1_BnaDAR	0.0194683	-4.29696	0.0171803	-0.1036	na	0.039263	0.999866	na			YES						1	AT4G14860	AT4G14860	ovate family protein 11;(source:Araport11)	OVATE FAMILY PROTEIN 11 (OFP11)	OVATE FAMILY PROTEIN 11 (atofp11);OVATE FAMILY PROTEIN 11 (OFP11)																					XP_013664775.1transcription repressor OFP11-like	214	20	6e-132	86.05	5	P:GO:0010629; P:GO:0045892; C:GO:0005634
A01p22760.1_BnaDAR	0.435899	3.97465	-0.179463	0.496752	0.984716	0.0227792	0.999866	na				YES					1	AT4G14790	AT4G14790	encodes a nuclear-encoded DExH box RNA helicase, which is localized to mitochondria and whose in vitro ATPase activity is stimulated with mitochondrial RNA.	(ATSUV3)	(ATSUV3);EMBRYO SAC DEVELOPMENT ARREST 15 (EDA15);SUPPRESSOR OF VAR 3 (SUV3)																					CAF2151151.1unnamed protein product	587	20	0	96.36	36	P:GO:0000958; P:GO:0000962; P:GO:0000965; P:GO:0006310; P:GO:0006325; P:GO:0006401; P:GO:0009555; P:GO:0009561; P:GO:0009939; P:GO:0010929; P:GO:0030307; P:GO:0032508; P:GO:0035945; P:GO:0035946; P:GO:0043066; P:GO:0043954; P:GO:0048869; P:GO:0070584; P:GO:0080038; P:GO:1901002; P:GO:1902584; F:GO:0003677; F:GO:0003678; F:GO:0003724; F:GO:0003725; F:GO:0005524; F:GO:0016817; F:GO:0016887; F:GO:00…
A01p22880.1_BnaDAR	0	4.31726	0.0283603	0.0575304	1	0.0408361	na	na				YES					1	AT4G14730	AT4G14730	Stress induced membrane protein. Mutants show enhanced cell death under stress.	LIFEGUARD 1 (LFG1)	LIFEGUARD 1 (LFG1); (ATLFG1);GOLGI ANTIAPOPTOTIC PROTEIN 1 (GAAP1)																					NP_001303092.1BI1-like protein	239	20	3.48e-157	95.44	8	P:GO:0034620; P:GO:0048523; P:GO:0050832; C:GO:0005783; C:GO:0005886
A01p23140.1_BnaDAR	1.01717	6.43973	-0.555806	0.197246	0.876044	6.43354e-06	0.976786	na				YES					na	na	na																								XP_013734373.1receptor-like protein 48	859	20	0	87.07	2	C:GO:0005886
A01p23220.1_BnaDAR	-2.926	3.87976	-0.884172	-0.221398	0.404875	0.0371504	0.82552	na				YES					1	AT4G14510	AT4G14510	Encodes a CRM domain protein CFM3b. Homolog of CFM3a (AT3G23070). CFM3a is shown to function in the splicing of group IIB introns in chloroplasts.	CRM FAMILY MEMBER 3B (CFM3B)	(ATCFM3B);CRM FAMILY MEMBER 3B (CFM3B); (SPRT2)																					CAF2151248.1unnamed protein product	878	20	0	91.98	14	P:GO:0000373; P:GO:0006364; P:GO:0006397; P:GO:0042794; P:GO:0048316; F:GO:0003729; C:GO:0009507
A01p23230.1_BnaDAR	-1.62163	-3.20813	-0.00653258	-1.54178	0.554718	0.0040107	1	0.0583241			YES						1	AT4G14500	AT4G14500	Polyketide cyclase/dehydrase and lipid transport superfamily protein;(source:Araport11)	0	0																					CAF2151251.1unnamed protein product	340	20	1.61e-249	81.43	4	F:GO:0008289; C:GO:0016020
A01p23320.1_BnaDAR	-3.80243	1.159	-0.0743223	0.782205	0.0414418	0.542956	0.999866	0.37617	YES								na	na	na																								CAF2151273.1unnamed protein product	233	20	7.43e-165	95.79	8	P:GO:0006979; P:GO:0009555; F:GO:0004386; C:GO:0005886
A01p23400.1_BnaDAR	4.83668	0	-0.357874	-0.0305714	0.0101663	1	0.995525	na		YES							1	AT3G51510	AT3G51510	Membrane protein located in chloroplast.	DECREASED ELECTRON TRANSPORT AT PSII (DEAP2)	DECREASED ELECTRON TRANSPORT AT PSII (DEAP2)																					XP_009148954.1uncharacterized protein LOC103872349	171	20	1.58e-115	94.06	2	C:GO:0016020
A01p23550.1_BnaDAR	-2.35957	6.59901	-0.0529992	0.296365	0.275395	2.24064e-07	0.999866	na				YES					1	AT3G51270	AT3G51270	protein serine/threonine kinase;(source:Araport11)	0	0																					XP_013718202.1serine/threonine-protein kinase rio2 isoform X1	456	20	1.3e-300	95.91	14	P:GO:0006468; P:GO:0016310; P:GO:0030490; F:GO:0004674; F:GO:0005524; C:GO:0005634; C:GO:0005829; C:GO:0030688
A01p23560.1_BnaDAR	-0.4075	4.88507	-0.457747	-0.189499	0.985356	0.0022825	0.987964	na				YES					1	AT3G51230	AT3G51230	chalcone-flavanone isomerase family protein;(source:Araport11)	0	0																					CAF2151321.1unnamed protein product	240	20	7.37e-164	91.02
A01p23880.1_BnaDAR	2.53642	-5.11783	-0.154468	-0.165049	0.422652	0.00109535	0.999866	0.933844			YES						1	AT3G50820	AT3G50820	Encodes a protein which is an extrinsic subunit of photosystem II and which has been proposed to play a central role in stabilization of the catalytic manganese cluster. In <i>Arabidopsis thaliana</i> the PsbO proteins are encoded by two genes: <i>psbO1</i> and <i>psbO2</i>. PsbO2 is the minor isoform in the wild-type. Mutants defective in this gene have been shown to be affected in the dephospho…	PHOTOSYSTEM II SUBUNIT O-2 (PSBO2)	PHOTOSYSTEM II SUBUNIT O-2 (PSBO2);PHOTOSYSTEM II SUBUNIT O-2 (PSBO-2);OXYGEN EVOLVING COMPLEX SUBUNIT 33 KDA (OEC33)																					XP_009149414.1oxygen-evolving enhancer protein 1-2, chloroplastic	333	20	6.93e-236	99.08	20	P:GO:0010205; P:GO:0010207; P:GO:0035304; P:GO:0042549; F:GO:0003729; F:GO:0008266; F:GO:0010242; C:GO:0009535; C:GO:0009654; C:GO:0010287; C:GO:0031977; C:GO:0031984
A01p24130.1_BnaDAR	2.3292	5.01923	-0.442635	-0.097299	0.601177	0.00562348	0.991612	na				YES					1	AT3G50430	AT3G50430	golgin;(source:Araport11)	0	0																					CAF2151472.1unnamed protein product	635	20	0	96.65
A01p24320.1_BnaDAR	-0.606142	-8.64582	-0.329107	-0.793335	0.929842	5.90578e-12	0.997787	0.594442			YES						1	AT3G50060	AT3G50060	Encodes a member of the R2R3 transcription factor gene family. Expressed in response to potassium deprivation and auxin. Involved in lateral root development. Interacts with ARF7 and regulates the expression of some auxin responsive genes.	MYB DOMAIN PROTEIN 77 (MYB77)	MYB DOMAIN PROTEIN 77 (MYB77)																					CAF2151535.1unnamed protein product	294	20	9.59e-212	84.73	25	P:GO:0006357; P:GO:0009414; P:GO:0009651; P:GO:0009723; P:GO:0009737; P:GO:0009739; P:GO:0010200; P:GO:0010929; P:GO:0030154; P:GO:0042742; P:GO:0046677; P:GO:0046686; P:GO:0050832; P:GO:2000022; P:GO:2000031; P:GO:2001038; F:GO:0000978; F:GO:0000981; C:GO:0005634; C:GO:0016020
A01p24380.1_BnaDAR	-0.929128	2.39247	0.356536	0.192904	0.715828	0.00359383	0.939058	0.930061				YES					1	AT3G49910	AT3G49910	Translation protein SH3-like family protein;(source:Araport11)	RIBOSOMAL PROTEIN UL24Z (UL24Z)	RIBOSOMAL PROTEIN UL24Z (UL24Z)																					XP_009101536.160S ribosomal protein L26-1	146	20	2.1e-92	99.73	17	P:GO:0002181; P:GO:0009409; P:GO:0042273; F:GO:0003729; F:GO:0003735; C:GO:0005730; C:GO:0005774; C:GO:0005886; C:GO:0009507; C:GO:0022625; C:GO:0042788
A01p24600.1_BnaDAR	-0.280833	2.48219	0.122132	0.221276	0.985737	0.0255452	0.999866	0.918651				YES					1	AT3G49680	AT3G49680	Encodes a chloroplast branched-chain amino acid aminotransferase. Complements the yeast leu/iso-leu/val auxotrophy mutant.	BRANCHED-CHAIN AMINOTRANSFERASE 3 (BCAT3)	BRANCHED-CHAIN AMINOTRANSFERASE 3 (BCAT3); (ATBCAT-3)																					RID79432.1hypothetical protein BRARA_A02171	414	20	1.24e-295	96.91	14	P:GO:0008652; P:GO:0009082; F:GO:0050048; F:GO:0052654; F:GO:0052655; F:GO:0052656; C:GO:0009507; C:GO:0009570
A01p24630.1_BnaDAR	-4.61445	5.26993	-0.291093	0.00723847	0.0219878	0.000511045	0.999866	na	YES			YES					na	na	na																								RID79435.1hypothetical protein BRARA_A02173	142	20	2.68e-102	94.09
A01p24820.1_BnaDAR	0.0404352	4.16937	2.31333e-05	0.00716394	na	0.0342482	na	na				YES					na	na	na																								XP_009151947.1zingipain-2	343	20	1.13e-246	94.01	6	P:GO:0051603; F:GO:0004197; C:GO:0005615
A01p25050.1_BnaDAR	-1.06643	2.57695	0.144999	0.222151	0.721888	0.0082869	0.999866	0.916275				YES					1	AT5G23740	AT5G23740	Encodes a putative ribosomal protein S11 (RPS11-beta).	RIBOSOMAL PROTEIN S11-BETA (RPS11-BETA)	RIBOSOMAL PROTEIN US17X (US17X);RIBOSOMAL PROTEIN S11-BETA (RPS11-BETA)																					CAF2151733.1unnamed protein product, partial	156	20	6.12e-108	99.48	7	P:GO:0006412; F:GO:0003735; C:GO:0016020; C:GO:0022627
A01p25170.1_BnaDAR	-0.680834	-4.18779	0.0388992	-0.0701405	0.930817	0.00114904	0.999866	0.978721			YES						1	AT3G48880	AT3G48880	Encodes an F-box protein, SNIPER4, that regulates the turnover of MUSE13 and MUSE14, redundant TRAF proteins serving as adaptors in the SCFCRP1 complex to facilitate the turnover of nucleotide-binding domain and leucine-rich repeats (NLR) immune receptors.	SNC1-IN&#64258;UENCING PLANT E3 LIGASE REVERSE GENETIC SCREEN 4 (SNIPER4)	SNC1-IN&#64258;UENCING PLANT E3 LIGASE REVERSE GENETIC SCREEN 4 (SNIPER4)																					XP_013744914.1F-box/LRR-repeat protein At3g48880	309	20	5.23e-228	98.04	6	P:GO:0050829; F:GO:0005515; F:GO:1905761
A01p25230.1_BnaDAR	-0.809344	-1.82284	-0.0106437	0.223607	0.727589	0.0132513	0.999866	na			YES						1	AT3G48750	AT3G48750	A-type cyclin-dependent kinase. Together with its specific inhibitor, the Kip-related protein, KRP2 they regulate the mitosis-to-endocycle transition during leaf development. Dominant negative mutations abolish cell division. Loss of function phenotype has reduced fertility with failure to transmit via pollen. Pollen development is arrested at the second mitotic division. Expression is regulated …	CELL DIVISION CONTROL 2 (CDC2)	(CDKA;1); (CDC2AAT); (CDK2);CELL DIVISION CONTROL 2 (CDC2); (CDC2A); (CDKA1)																					CAF2151772.1unnamed protein product	312	20	6.6e-228	98.38	54	P:GO:0000082; P:GO:0000226; P:GO:0006281; P:GO:0006325; P:GO:0006468; P:GO:0007165; P:GO:0008284; P:GO:0008356; P:GO:0009409; P:GO:0009555; P:GO:0009793; P:GO:0010033; P:GO:0010235; P:GO:0010389; P:GO:0010444; P:GO:0010468; P:GO:0016310; P:GO:0016570; P:GO:0033206; P:GO:0040020; P:GO:0042023; P:GO:0051276; P:GO:0098725; P:GO:1902806; F:GO:0004693; F:GO:0005524; F:GO:0030332; C:GO:0000307; C:GO:00…
A01p25260.1_BnaDAR	-4.04862	3.65315	-1.10182	0.0446221	0.0804668	0.0359805	0.640749	na				YES					na	na	na																								CAF2151775.1unnamed protein product	227	20	7.92e-148	96.37	4	P:GO:0009056; F:GO:0016787; F:GO:0052689; C:GO:0005829
A01p25380.1_BnaDAR	-0.0711044	3.89318	0.00814428	0.000625394	1	0.0328538	1	na				YES					1	AT2G31250	AT2G31250	Glutamyl-tRNA reductase family protein;(source:Araport11)	(HEMA3)	(HEMA3)																					XP_022570405.1glutamyl-tRNA reductase 2, chloroplastic	516	20	0	95.71	7	P:GO:0006782; F:GO:0008883; F:GO:0050661; C:GO:0009507
A01p25390.1_BnaDAR	-1.5147	3.79061	-0.444022	0.254307	0.707903	0.00539145	0.95453	0.929334				YES					2	AT3G48080 AT3G48090	AT3G48080	alpha/beta-Hydrolases superfamily protein;(source:Araport11)	0	0	AT3G48090	Component of R gene-mediated disease resistance in Arabidopsis thaliana with homology to eukaryotic lipases.	ENHANCED DISEASE SUSCEPTIBILITY 1 (EDS1)	(ATEDS1);ENHANCED DISEASE SUSCEPTIBILITY 1 (EDS1)																	XP_022570401.1protein EDS1B	600	20	0	86.81	17	P:GO:0000304; P:GO:0001666; P:GO:0006629; P:GO:0006952; P:GO:0007584; P:GO:0009410; P:GO:0009626; P:GO:0009627; P:GO:0010310; P:GO:0010618; P:GO:0048522; F:GO:0016298; F:GO:0042803; C:GO:0005634; C:GO:0005737
A01p25400.1_BnaDAR	1.84559	2.40421	-0.735106	-0.0355133	0.0423982	4.08016e-05	0.579387	0.982034		YES		YES					2	AT3G48080 AT3G48090	AT3G48080	alpha/beta-Hydrolases superfamily protein;(source:Araport11)	0	0	AT3G48090	Component of R gene-mediated disease resistance in Arabidopsis thaliana with homology to eukaryotic lipases.	ENHANCED DISEASE SUSCEPTIBILITY 1 (EDS1)	(ATEDS1);ENHANCED DISEASE SUSCEPTIBILITY 1 (EDS1)																	XP_013658150.2protein EDS1B-like	592	20	0	94.7	17	P:GO:0000304; P:GO:0001666; P:GO:0006629; P:GO:0006952; P:GO:0007584; P:GO:0009410; P:GO:0009626; P:GO:0009627; P:GO:0010310; P:GO:0010618; P:GO:0048522; F:GO:0016298; F:GO:0042803; C:GO:0005634; C:GO:0005737
A01p25800.1_BnaDAR	5.49834	0.627951	0.275629	0.26696	0.000276069	0.869533	0.995931	0.919318		YES							1	AT3G47650	AT3G47650	DnaJ/Hsp40 cysteine-rich domain superfamily protein;(source:Araport11)	BUNDLE SHEATH DEFECTIVE 2 (BSD2)	BUNDLE SHEATH DEFECTIVE 2 (BSD2)																					XP_009150687.1uncharacterized protein LOC103874035 isoform X2	135	20	8.46e-80	89.36	16	P:GO:0061077; P:GO:0110102; F:GO:0005515; F:GO:0044183; F:GO:0046872; F:GO:1905538; C:GO:0009570; C:GO:0101031
A01p26030.1_BnaDAR	5.06609	0	0.299688	-0.424837	0.00113869	1	0.972811	0.721663		YES							1	AT3G46780	AT3G46780	plastid transcriptionally active 16;(source:Araport11)	PLASTID TRANSCRIPTIONALLY ACTIVE 16 (PTAC16)	PLASTID TRANSCRIPTIONALLY ACTIVE 16 (PTAC16)																					XP_013711390.2protein PLASTID TRANSCRIPTIONALLY ACTIVE 16, chloroplastic	511	20	0	96.4	11	P:GO:0007623; C:GO:0009508; C:GO:0009535; C:GO:0009941; C:GO:0031984; C:GO:0042644; C:GO:0098572
A01p26080.1_BnaDAR	0.310335	3.69197	-0.0239357	0.352629	0.996379	0.0242245	0.999866	0.826408				YES					1	AT3G46740	AT3G46740	Component of the translocon outer membrane (TOC) complex. Forms the outer envelope translocation channel (beta-barrel). Plays a role in preprotein conductance. Imported into chloroplast. Expressed in young dividing photosynthetic tissues. Knockout mutants are embryo lethal with arrested development at the two-cell stage. Knockout mutants have abnormal etioplasts.	TRANSLOCON AT THE OUTER ENVELOPE MEMBRANE OF CHLOROPLASTS 75-III (TOC75-III)	TRANSLOCON AT THE OUTER ENVELOPE MEMBRANE OF CHLOROPLASTS 75-III (TOC75-III);MODIFIER OF ARG1 1 (MAR1); (TOC75); (1-Mar)																					CAF2151993.1unnamed protein product	810	20	0	97.12	18	P:GO:0009658; P:GO:0009735; P:GO:0015833; P:GO:0017038; P:GO:0045037; P:GO:0048598; F:GO:0015450; F:GO:0043531; C:GO:0005774; C:GO:0009527; C:GO:0010006; C:GO:0061927
A01p26800.1_BnaDAR	-3.33251	4.29576	0.0252148	0.328945	0.24601	0.0109173	0.999866	na				YES					1	AT1G53140	AT1G53140	Encodes DRP5A, a dynamin protein involved in cytokinesis in Arabidopsis.	DYNAMIN RELATED PROTEIN 5A (DRP5A)	DYNAMIN RELATED PROTEIN 5A (DRP5A)																					CAF2152167.1unnamed protein product	619	20	0	83.67	15	P:GO:0000266; P:GO:0000911; P:GO:1902410; F:GO:0003924; F:GO:0005525; F:GO:0008017; C:GO:0005737; C:GO:0005874; C:GO:0009504; C:GO:0016020
A01p27110.1_BnaDAR	0.563635	5.55332	-0.451179	0.179263	0.924071	5.59565e-06	0.879893	0.940069				YES					1	AT1G54710	AT1G54710	autophagy 18h-like protein;(source:Araport11)	HOMOLOG OF YEAST AUTOPHAGY 18 (ATG18) H (ATG18H)	HOMOLOG OF YEAST AUTOPHAGY 18 (ATG18) H (ATATG18H);HOMOLOG OF YEAST AUTOPHAGY 18 (ATG18) H (ATG18H)																					CAF2152240.1unnamed protein product	886	20	0	96.75	36	P:GO:0006914; P:GO:0007030; P:GO:0010595; P:GO:0010628; P:GO:0016192; P:GO:0031023; P:GO:0032956; P:GO:0034260; P:GO:0035148; P:GO:0042594; P:GO:0045944; P:GO:0051240; P:GO:0051491; P:GO:0051495; P:GO:0051895; P:GO:0071391; P:GO:0090087; P:GO:0090316; P:GO:0090630; P:GO:1903392; P:GO:2000114; F:GO:0003682; F:GO:0010698; F:GO:0016922; F:GO:0035035; F:GO:0042393; F:GO:0048487; F:GO:0051427; C:GO:00…
A01p27440.1_BnaDAR	-0.497801	4.03078	1.39532	0.0583535	0.975664	0.0136761	0.154487	na				YES					1	AT1G56420	AT1G56420	antigenic heat-stable protein;(source:Araport11)	0	0																					XP_048633136.1uncharacterized protein LOC125607274	179	20	1.95e-113	93.6
A01p28160.1_BnaDAR	3.66968	0.275253	0.103886	0.278759	0.0449083	0.987381	0.999866	na		YES							1	AT1G58025	AT1G58025	A specific subunit of MINU1/2-associated SWI/SNF (MAS) complexes (PMID:36189880 and PMID:36471048).	BROMODOMAIN-CONTAINING PROTEIN 5 (BRD5)	BROMODOMAIN-CONTAINING PROTEIN 5 (BRD5)																					XP_013655772.1bromodomain-containing protein 4-like	539	20	0	88.13	8	P:GO:0031452; P:GO:0044087; P:GO:2001251; F:GO:0001046; F:GO:0001094; F:GO:0061629; F:GO:0070577; C:GO:0005634
A01p28420.1_BnaDAR	1.43837	3.87377	-0.0449326	-0.382877	0.715391	0.00734037	0.999866	0.882219				YES					1	AT1G58290	AT1G58290	Encodes a protein with glutamyl-tRNA reductase (GluTR) activity, catalyzing the NADPH-dependent reduction of Glu-tRNA(Glu) to glutamate 1-semialdehyde (GSA) with the release of free tRNA(Glu). It is involved in the early steps of chlorophyll biosynthesis.	(HEMA1)	(HEMA1);ARABIDOPSIS THALIANA HEMA 1 (AtHEMA1);GLUTAMYL-TRNA REDUCTASE (GLUTR)																					RID79654.1hypothetical protein BRARA_A02372	528	20	0	97.18	8	P:GO:0006782; P:GO:0015995; F:GO:0008883; F:GO:0050661; C:GO:0009507
A01p28650.1_BnaDAR	1.49724	4.16145	0.458958	0.0486029	0.76234	0.00823807	0.962014	0.981918				YES					na	na	na																								XP_009102893.140S ribosomal protein S2-2	280	20	8.91e-169	97.54	12	P:GO:0006412; F:GO:0003729; F:GO:0003735; C:GO:0005618; C:GO:0005886; C:GO:0009506; C:GO:0009507; C:GO:0022627
A01p28850.1_BnaDAR	-0.531815	-5.59143	0.04153	-0.0673531	0.970305	0.000430348	0.999866	na			YES						na	na	na																								CAF2152627.1unnamed protein product	861	20	0	91.7	8	P:GO:0006952; P:GO:0007165; P:GO:0051707; F:GO:0043531; C:GO:0005886
A01p28970.1_BnaDAR	0.761445	4.25147	-0.484986	-0.12464	0.943905	0.0139658	0.936672	na				YES					1	AT1G59990	AT1G59990	Chloroplast DEAD-box ATP-dependent RNA helicase which interacts with LEA5 in chloroplasts.	EMBRYO DEFECTIVE 3108 (EMB3108)	EMBRYO DEFECTIVE 3108 (EMB3108);HEAVY SEED 3 (HS3);RNA HELICASE 22 (RH22)																					RID79735.1hypothetical protein BRARA_A02449	575	20	0	96.65	12	P:GO:0010501; F:GO:0003724; F:GO:0003729; F:GO:0005524; F:GO:0016787; F:GO:0016887; C:GO:0005730; C:GO:0009507
A01p28990.1_BnaDAR	3.35218	-5.7222	0.254291	-0.16013	0.221661	0.000543075	0.999866	na			YES						1	AT1G60010	AT1G60010	PADRE protein down-regulated after infection by S. sclerotiorun.	0	0																					XP_009103311.1uncharacterized protein LOC103829391	175	20	1.68e-112	95.39	2	P:GO:0009620
A01p29140.1_BnaDAR	-1.46834	-4.26103	-0.34179	-0.110751	0.841663	0.0406389	0.995525	na			YES						na	na	na																								CAF2152692.1unnamed protein product	706	20	0	96.28	12	P:GO:0009787; P:GO:0010029; P:GO:0010119; P:GO:0016567; P:GO:0044237; F:GO:0004842; F:GO:0061630; C:GO:0005634; C:GO:0005737
A01p29160.1_BnaDAR	-0.0678399	3.1994	1.07033	-0.259065	1	0.000765846	0.514036	na				YES					na	na	na																								CAF2152695.1unnamed protein product	41	5	9.66e-21	96.59
A01p29230.1_BnaDAR	-0.200777	1.37722	0.229756	-0.383752	0.969575	0.0110843	0.96817	0.594003				YES					1	AT1G60420	AT1G60420	Reduce transmission through pollen. The mRNA is cell-to-cell mobile.	NUCLEOREDOXIN 1 (NRX1)	(ATNRX1);NUCLEOREDOXIN 1 (NRX1)																					CAF2152704.1unnamed protein product	578	20	0	97.71	15	P:GO:0008152; P:GO:0010183; P:GO:0032989; P:GO:0046686; P:GO:0060284; P:GO:0080092; P:GO:0098869; F:GO:0004791; F:GO:0015036; F:GO:0016651; C:GO:0005829
A01p29410.1_BnaDAR	-0.304199	4.90019	-0.416719	0.254303	0.99845	0.0021553	0.991612	na				YES					1	AT1G60640	AT1G60640	stress response protein;(source:Araport11)	0	0																					XP_013747026.2RNA polymerase-associated protein LEO1 isoform X1	250	20	4.25e-84	86.84
A01p29610.1_BnaDAR	-0.386377	2.51325	-0.636668	0.0967719	0.974322	0.0384316	0.862963	0.976069				YES					1	AT1G60800	AT1G60800	Encodes one of a group of LRR-RLKs, designated as CLAVATA3 INSENSITIVE RECEPTOR KINASES (CIKs), that act as co-receptors and have essential roles in regulating CLV3-mediated stem cell homeostasis.	NSP-INTERACTING KINASE 3 (NIK3)	NSP-INTERACTING KINASE 3 (NIK3); (ATNIK3);CLAVATA3 INSENSITIVE RECEPTOR KINASE 1 (CIK1)																					CAF2152803.1unnamed protein product	637	20	0	96.53	11	P:GO:0006468; P:GO:0007178; P:GO:0016310; F:GO:0004672; F:GO:0004675; F:GO:0005524; C:GO:0005739; C:GO:0005886; C:GO:0016020
A01p29700.1_BnaDAR	0.542577	-4.67156	0.122572	0.175431	0.975224	0.00695821	0.999866	na			YES						na	na	na																								CAF2152815.1unnamed protein product	131	20	7.64e-81	86.3	64	P:GO:0000022; P:GO:0000132; P:GO:0000212; P:GO:0006935; P:GO:0007029; P:GO:0007030; P:GO:0007051; P:GO:0007143; P:GO:0007344; P:GO:0007411; P:GO:0009792; P:GO:0009920; P:GO:0010389; P:GO:0015833; P:GO:0016325; P:GO:0030951; P:GO:0031122; P:GO:0036445; P:GO:0044703; P:GO:0045196; P:GO:0045450; P:GO:0046785; P:GO:0050658; P:GO:0051298; P:GO:0051315; P:GO:0070462; P:GO:0071963; P:GO:0072089; P:GO:00…
A01p29810.1_BnaDAR	1.15924	5.02769	-0.159672	0.327662	0.825384	0.000362928	0.999866	0.930281				YES					1	AT1G60995	AT1G60995	ER localized protein involved in regulation of sterol metabolism. Regulates the accumulation of HMGR1 and HMGR2. HISE1 shares 50% amino acid sequence similarity (50% positive substitution) with the mouse ER membrane protein membralin (NP_001346561.1; PMID:31712757)	HIGH STEROL ESTER 1 (HISE1)	HIGH STEROL ESTER 1 (HISE1)																					XP_022575573.2membralin-like protein At1g60995	622	20	0	95.82	8	P:GO:0106118; P:GO:1904294; C:GO:0005783; C:GO:0016020
A01p29840.1_BnaDAR	0.325528	7.22537	0.224216	0.477785	0.929838	2.00583e-17	0.987806	0.547422				YES					1	AT1G61010	AT1G61010	cleavage and polyadenylation specificity factor 73-I;(source:Araport11)	CLEAVAGE AND POLYADENYLATION SPECIFICITY FACTOR 73-I (CPSF73-I)	CLEAVAGE AND POLYADENYLATION SPECIFICITY FACTOR 73-I (CPSF73-I)																					XP_009104294.1cleavage and polyadenylation specificity factor subunit 3-I	694	20	0	98.54	10	P:GO:0006397; P:GO:0016180; F:GO:0004519; F:GO:0005515; C:GO:0005634
A01p29850.1_BnaDAR	2.04048	4.5753	0.391149	-0.0100673	0.573677	0.00268869	0.989185	0.982045				YES					1	AT1G61040	AT1G61040	Encodes a yeast Paf1C subunit homolog required for the expression of the MADS box gene FLC and other members of the FLC/MAF MADS-box gene family. Member of PAF-C complex.	VERNALIZATION INDEPENDENCE 5 (VIP5)	VERNALIZATION INDEPENDENCE 5 (VIP5)																					XP_013702373.2protein RTF1 homolog	629	20	0	91.04	22	P:GO:0000122; P:GO:0001711; P:GO:0001832; P:GO:0009910; P:GO:0010628; P:GO:0010629; P:GO:0019827; P:GO:0032968; P:GO:0045893; P:GO:0051571; P:GO:0080182; P:GO:1905269; F:GO:0003677; F:GO:0003697; F:GO:0044877; F:GO:0140110; F:GO:1990269; C:GO:0005730; C:GO:0016593
A01p29890.1_BnaDAR	0.532538	-2.49215	0.36478	0.292845	0.945212	0.0402718	0.969631	0.897639			YES						1	AT1G61100	AT1G61100	disease resistance protein (TIR class);(source:Araport11)	0	0																					XP_013718735.2COP1-interacting protein 7-like isoform X1	769	20	0	94.25
A01p30080.1_BnaDAR	0.445825	-1.04318	-0.105732	1.37984	0.909553	0.219637	0.999866	0.000913403								YES	1	AT1G61210	AT1G61210	DWA3 encodes a DWD(DDB1 binding WD40) protein. Invitro analyses suggest its involvement in the negative regulation of ABA responses.One of four katanin p80 subunits. Involved in targeting of katanin complex to crossover and branch points to properly sever microtubules.	DWD HYPERSENSITIVE TO ABA 3 (DWA3)	KATANIN P80 SUBUNIT 2 (KTN80.2);DWD HYPERSENSITIVE TO ABA 3 (DWA3)																					CAF2152911.1unnamed protein product	1123	20	0	96.56	13	P:GO:0007019; P:GO:0051013; F:GO:0008017; C:GO:0005737; C:GO:0005874; C:GO:0008352; C:GO:0080008
A01p30240.1_BnaDAR	6.00731	0	0.361962	-0.48589	1.13788e-15	1	0.901608	0.553011		YES							1	AT1G61520	AT1G61520	PSI type III chlorophyll a/b-binding protein (Lhca3*1) The mRNA is cell-to-cell mobile.	PHOTOSYSTEM I LIGHT HARVESTING COMPLEX GENE 3 (LHCA3)	PHOTOSYSTEM I LIGHT HARVESTING COMPLEX GENE 3 (LHCA3)																					XP_013672341.1photosystem I chlorophyll a/b-binding protein 3-1, chloroplastic-like	273	20	9.09e-195	98.44	21	P:GO:0009409; P:GO:0009416; P:GO:0009644; P:GO:0009645; P:GO:0009735; P:GO:0009768; F:GO:0016168; F:GO:0019904; F:GO:0031409; F:GO:0043168; C:GO:0009522; C:GO:0009523; C:GO:0009535; C:GO:0009941; C:GO:0010287; C:GO:0031984
A01p30410.1_BnaDAR	-1.27255	4.4481	0.695948	0.0446593	0.828575	0.00467563	0.825009	0.982034				YES					1	AT1G61640	AT1G61640	Protein kinase superfamily protein;(source:Araport11)	0	0																					CAF2153004.1unnamed protein product	610	20	0	96.22
A01p30440.1_BnaDAR	2.59607	-3.25028	-0.597629	0.0158783	0.280514	0.0156683	0.847698	0.982045			YES						1	AT1G61660	AT1G61660	Encodes a transcriptional activator that regulates the expression of genes by binding to their GCG- or E-boxes to mediate physiological responses, including proline biosynthesis and ROS scavenging pathways, to enhance stress tolerance. Governs the competence of pericycle cells to initiate lateral root primordium formation.	(ATBHLH112)	(ATBHLH112); (PFA4)																					CAA8287528.1Unknown	378	20	2.87e-269	97.54	16	P:GO:0006357; P:GO:0010628; P:GO:0042631; P:GO:0045944; P:GO:0071215; P:GO:0071472; P:GO:2000214; P:GO:2000377; F:GO:0000978; F:GO:0000981; F:GO:0001228; F:GO:0046983; C:GO:0005634
A01p30630.1_BnaDAR	5.03534	0.76414	-0.435594	-0.149342	0.00952869	0.799006	0.911296	0.956465		YES							1	AT1G61760	AT1G61760	Late embryogenesis abundant (LEA) hydroxyproline-rich glycoprotein family;(source:Araport11)	0	0																					CAF2153049.1unnamed protein product	223	20	3.3e-163	95.68	6	P:GO:0098542; C:GO:0009506; C:GO:0016020
A01p30710.1_BnaDAR	-5.20343	1.5606	0.255187	-0.156963	0.00569432	0.413884	0.999866	na	YES								1	AT1G61800	AT1G61800	glucose6-Phosphate/phosphate transporter 2, prefers to exchange Pi or Triose-P for G6P, targets only plastids. Expression is upregulated in the shoot of cax1/cax3 mutant.The mRNA is cell-to-cell mobile.	0	0																					CAF2153066.1unnamed protein product	392	20	1.38e-274	98.01	10	P:GO:0015713; P:GO:0015748; F:GO:0015120; F:GO:0015605; C:GO:0031969
A01p30780.1_BnaDAR	1.36205	6.66981	0.170085	0.177432	0.68229	6.38737e-08	0.999866	0.942419				YES					1	AT1G61870	AT1G61870	Generic translation factor involved in mitochondrial translation.	PENTATRICOPEPTIDE REPEAT 336 (PPR336)	PENTATRICOPEPTIDE REPEAT 336 (PPR336);RIBOSOMAL PPR PROTEIN 1 (RPPR1);RIBOSOMAL PROTEIN MS76 (MS76)																					CAF2153086.1unnamed protein product	408	20	3.7e-139	97.74	10	P:GO:0009451; P:GO:0090305; F:GO:0003723; F:GO:0004519; F:GO:0004672; F:GO:0005524; C:GO:0005739; C:GO:0016020
A01p30790.1_BnaDAR	-0.455966	1.22488	0.58974	-1.47137	0.980793	0.618979	0.864104	0.0267392							YES		1	AT1G61890	AT1G61890	MATE efflux family protein;(source:Araport11)	0	0																					CAF2153088.1unnamed protein product	501	20	0	98.99	11	P:GO:0006855; P:GO:0009410; P:GO:0080167; P:GO:1990961; F:GO:0015297; F:GO:0042910; C:GO:0016020
A01p30820.1_BnaDAR	1.28789	6.23208	0.291317	-0.202715	0.797673	1.18994e-05	0.999866	na				YES					1	AT1G61900	AT1G61900	hypothetical protein;(source:Araport11)	0	0																					CAF2153094.1unnamed protein product	427	20	6.74e-286	95.08	3	C:GO:0005886; C:GO:0009506; C:GO:0016020
A01p31270.1_BnaDAR	3.3079	4.03192	-0.260903	0.144927	0.248323	0.0183702	0.999866	na				YES					1	AT3G23805	AT3G23805	Member of a diversely expressed predicted peptide family showing sequence similarity to tobacco Rapid Alkalinization Factor (RALF), and is believed to play an essential role in the physiology of Arabidopsis. Consists of a single exon and is characterized by a conserved C-terminal motif and N-terminal signal peptide.	RALF-LIKE 24 (RALFL24)	RALF-LIKE 24 (RALFL24)																					XP_009106333.1protein RALF-like 24	151	20	5.94e-99	94.65	12	P:GO:0007267; P:GO:0010469; P:GO:0019722; F:GO:0003755; F:GO:0005179; C:GO:0005576; C:GO:0009506; C:GO:0016020; C:GO:0048046
A01p31470.1_BnaDAR	-0.78623	3.7198	-0.129074	-0.00743757	0.942121	0.043414	0.999866	na				YES					1	AT3G23605	AT3G23605	Ubiquitin-like superfamily protein;(source:Araport11)	0	0																					RID79934.1hypothetical protein BRARA_A02634	143	20	1.61e-99	89.09	5	P:GO:0043161; P:GO:0044248; F:GO:0043130; C:GO:0005634; C:GO:0005737
A01p31590.1_BnaDAR	-2.72819	5.07142	-0.5452	-0.570402	0.50663	0.00744308	0.966979	na				YES					1	AT3G23430	AT3G23430	Encodes a protein with the mainly hydrophilic N-terminal and the C-terminal containing 6 potential membrane-spanning domains. The mutant is deficient in the transfer of phosphate from root epidermal and cortical cells to the xylem. Its expression is repressed by phosphate (Pi) in shoots, and transiently induced by phosphite (Phi) in roots and shoots. PHO is expressed in developing ovules and play…	PHOSPHATE 1 (PHO1)	PHOSPHATE 1 (PHO1);ARABIDOPSIS PHOSPHATE 1 (ATPHO1)																					XP_048592807.1phosphate transporter PHO1	784	20	0	98.89	13	P:GO:0006799; P:GO:0006817; P:GO:0016036; P:GO:0019932; P:GO:0035435; P:GO:0098656; P:GO:1901576; F:GO:0000822; F:GO:0008509; F:GO:0015114; C:GO:0005802; C:GO:0005886; C:GO:0016020
A01p31700.1_BnaDAR	0.892953	-4.44387	-0.0482755	0.13633	0.931345	0.0328054	na	na			YES						1	AT3G23280	AT3G23280	Encodes a ubiquitin ligase that is a novel player in ethylene signaling involved in negatively regulating apical hook curvature, with alternative splicing controlling dual targeting to the nuclear and cytoplasmic compartments.	XB3 ORTHOLOG 5 IN ARABIDOPSIS THALIANA (XBAT35)	XB3 ORTHOLOG 5 IN ARABIDOPSIS THALIANA (XBAT35)																					CAF2153294.1unnamed protein product	559	20	0	82.27	22	P:GO:0009992; P:GO:0016052; P:GO:0019310; P:GO:0019853; P:GO:0019932; P:GO:0043647; P:GO:0044248; P:GO:0061024; F:GO:0004033; F:GO:0005506; F:GO:0008199; F:GO:0016651; F:GO:0016740; F:GO:0050113; F:GO:0050661; C:GO:0005737; C:GO:0005829; C:GO:0016234
A01p31730.1_BnaDAR	3.95191	-5.57259	-0.0288723	0.134128	0.19767	0.0056595	na	na			YES						na	na	na																								CAF2153298.1unnamed protein product	50	5	8.38e-30	99.33	2	F:GO:0003677; F:GO:0046872
A01p31810.1_BnaDAR	0	-3.81624	0	0	1	0.0243754	na	na			YES						1	AT3G23230	AT3G23230	encodes a member of the ERF (ethylene response factor) subfamily B-3 of ERF/AP2 transcription factor family. The protein contains one AP2 domain. There are 18 members in this subfamily including ATERF-1, ATERF-2, AND ATERF-5.	TRANSCRIPTIONAL REGULATOR OF DEFENSE RESPONSE 1 (TDR1)	TRANSCRIPTIONAL REGULATOR OF DEFENSE RESPONSE 1 (TDR1); (ATTDR1);ETHYLENE RESPONSE FACTOR 98 (ERF98); (ATERF98)																					RID79965.1hypothetical protein BRARA_A02664	138	20	8.4e-86	94.83	12	P:GO:0006355; P:GO:0009410; P:GO:0009873; P:GO:0010200; F:GO:0003677; F:GO:0003700; C:GO:0005634
A01p32210.1_BnaDAR	2.50619	4.96238	-1.01092	-0.0164384	0.549937	0.00666068	0.706517	na				YES					na	na	na																								CAF2153423.1unnamed protein product, partial	121	20	9.71e-52	98.92	2	F:GO:0005509
A01p32320.1_BnaDAR	-5.21388	5.31659	0.4253	-0.079939	0.0107229	0.000756509	0.987964	na	YES			YES					1	AT3G22845	AT3G22845	emp24/gp25L/p24 family/GOLD family protein;(source:Araport11)	0	0																					XP_013732914.1transmembrane emp24 domain-containing protein p24beta3	218	20	2.6e-153	97.2	17	P:GO:0006886; P:GO:0006888; P:GO:0007030; C:GO:0005773; C:GO:0005783; C:GO:0005793; C:GO:0005794; C:GO:0016020; C:GO:0030134
A01p32410.1_BnaDAR	0.417651	5.32476	-0.852514	-0.192458	0.985284	0.00105514	0.829002	na				YES					na	na	na																								CAF2153460.1unnamed protein product	727	20	0	62.55	4	P:GO:0007165; P:GO:0050832
A01p32460.1_BnaDAR	-0.17452	5.35413	0.103075	-0.128073	1	0.000151809	0.999866	na				YES					1	AT3G22760	AT3G22760	CXC domain containing TSO1-like protein 1. The gene is expressed in stamens, pollen mother cells, and immature ovules. Regulates fate transition and cell Divisions in the stomatal lineage.	(SOL1)	(SOL1); (TCX3)																					CAF2153473.1unnamed protein product	604	20	0	96.24	7	P:GO:0006355; F:GO:0000976; F:GO:0003700; C:GO:0005634
A01p32500.1_BnaDAR	-1.5335	3.82755	0.0865419	-0.262175	0.767669	0.0253003	0.999866	na				YES					1	AT3G22660	AT3G22660	rRNA processing protein-like protein;(source:Araport11)	(EBP2)	(EBP2)																					CAF2153481.1unnamed protein product	295	20	1.63e-183	97.22	12	P:GO:0006364; P:GO:0042273; F:GO:0003723; F:GO:0003924; C:GO:0005730; C:GO:0030687; C:GO:0034399
A01p32660.1_BnaDAR	-0.899574	4.77962	0.653867	0.217367	0.909865	0.00181022	0.757126	na				YES					1	AT3G22425	AT3G22425	Encodes imidazoleglycerolphosphate dehydratase.	IMIDAZOLEGLYCEROL-PHOSPHATE DEHYDRATASE (IGPD)	IMIDAZOLEGLYCEROL-PHOSPHATE DEHYDRATASE (IGPD)																					CAF2153519.1unnamed protein product	265	20	7.69e-183	97.39	9	P:GO:0000105; P:GO:0018130; P:GO:0019438; P:GO:0052803; P:GO:1901362; P:GO:1901607; F:GO:0004424
A01p32700.1_BnaDAR	1.11337	8.22536	-0.369673	0.0267214	0.544627	4.32761e-20	0.955947	0.982034				YES					na	na	na																								CAF2153528.1unnamed protein product	899	20	0	97.29	13	P:GO:0006633; P:GO:0010311; P:GO:0031408; P:GO:0034440; P:GO:1900366; F:GO:0016702; F:GO:0046872; F:GO:1990136; C:GO:0009507
A01p32940.1_BnaDAR	-1.60099	2.17063	0.488899	0.123225	0.170412	0.00140692	0.76814	0.95927				YES					2	AT3G22230 AT4G15000	AT3G22230	Ribosomal L27e protein family;(source:Araport11)	RIBOSOMAL PROTEIN EL27Y (EL27Y)	RIBOSOMAL PROTEIN EL27Y (EL27Y)	AT4G15000	Ribosomal L27e protein family;(source:Araport11)	RIBOSOMAL PROTEIN EL27X (EL27X)	RIBOSOMAL PROTEIN EL27X (EL27X)																	XP_009107813.260S ribosomal protein L27-3	135	20	5.75e-87	99.67	7	P:GO:0006412; F:GO:0003735; C:GO:0022625; C:GO:0042788
A01p32980.1_BnaDAR	-1.30792	5.07429	0.00536729	-0.0301806	0.876022	0.0122287	na	na				YES					1	AT3G22180	AT3G22180	DHHC-type zinc finger family protein;(source:Araport11)	0	0																					CAF2153591.1unnamed protein product	630	20	0	90.31	10	P:GO:0006612; F:GO:0019706; C:GO:0005783; C:GO:0005794; C:GO:0005886; C:GO:0016020
A01p33150.1_BnaDAR	-0.531967	-1.98716	-0.662584	-0.15643	0.892831	0.0121851	0.514114	0.947893			YES						1	AT3G21770	AT3G21770	Peroxidase superfamily protein;(source:Araport11)	0	0																					XP_013731337.1peroxidase 30	329	20	4.87e-234	96.98	27	P:GO:0006979; P:GO:0009269; P:GO:0009409; P:GO:0009664; P:GO:0042538; P:GO:0042744; P:GO:0098869; F:GO:0020037; F:GO:0046872; F:GO:0140825; C:GO:0005576; C:GO:0005634; C:GO:0005773; C:GO:0005783; C:GO:0009505; C:GO:0009506; C:GO:0016020
A01p33280.1_BnaDAR	4.34183	1.84226	-0.308058	-0.213383	0.0409335	0.327991	0.999866	0.959744		YES							1	AT3G21690	AT3G21690	MATE efflux family protein;(source:Araport11)	0	0																					CAF2153640.1unnamed protein product	511	20	0	99.08	8	P:GO:1990961; F:GO:0015297; F:GO:0042910; C:GO:0016020
A01p33290.1_BnaDAR	6.07683	4.2363	-0.633431	-0.652225	0.00258368	0.0154715	0.949215	na		YES		YES					1	AT3G21690	AT3G21690	MATE efflux family protein;(source:Araport11)	0	0																					CAF2153643.1unnamed protein product	511	20	0	95.15	10	P:GO:0006855; P:GO:0009410; P:GO:1990961; F:GO:0015297; F:GO:0042910; C:GO:0005774; C:GO:0016020
A01p33370.1_BnaDAR	0	-4.1712	-0.685909	0.00926357	1	0.0471256	0.909785	na			YES						1	AT3G21550	AT3G21550	transmembrane protein, putative (DUF679 domain membrane protein 2);(source:Araport11)	DUF679 DOMAIN MEMBRANE PROTEIN 2 (DMP2)	ARABIDOPSIS THALIANA DUF679 DOMAIN MEMBRANE PROTEIN 2 (AtDMP2);DUF679 DOMAIN MEMBRANE PROTEIN 2 (DMP2)																					XP_013674647.1protein DMP2-like	185	20	6.57e-133	98.3	8	P:GO:0009838; P:GO:0010256; C:GO:0005783; C:GO:0009705
A01p33420.1_BnaDAR	4.65982	0	-0.249969	-0.536299	0.017574	1	0.999866	na		YES							na	na	na																								XP_033130442.1uncharacterized protein LOC103835135 isoform X2	226	20	6.29e-149	96.61	6	P:GO:0010468; F:GO:0004540; C:GO:0005777
A01p33690.1_BnaDAR	1.35654	-4.29285	-0.515674	-0.721655	0.801012	0.00849221	0.906837	na			YES						1	AT3G21200	AT3G21200	Encodes a soluble glutamyl-tRNA reductase (GluTR) binding protein that forms a ternary complex with FLU and GluTR.	PROTON GRADIENT REGULATION 7 (PGR7)	PROTON GRADIENT REGULATION 7 (PGR7);GLUTR BINDING PROTEIN (GLUTRBP);GLUTR BINDING PROTEIN (GBP)																					XP_013639867.1glutamyl-tRNA reductase-binding protein, chloroplastic	322	20	4.88e-235	96.47	2	C:GO:0009507
A01p33740.1_BnaDAR	-0.547419	3.9034	-0.764561	-0.601121	0.972968	0.0254166	0.889732	na				YES					1	AT3G21110	AT3G21110	5'-phosphoribosyl-4-(N-succinocarboxamide)-5-aminoimidazole synthetase (PUR7, syn. SAICAR synthetase), catalyzes aspartate addition at the alpha-amino group to the growing purine backbone.	PURIN 7 (PUR7)	PURIN 7 (PUR7);PURIN C (PURC); (ATPURC)																					CAF2153729.1unnamed protein product	428	20	5.2E-311	97.51	9	P:GO:0006189; P:GO:0009733; F:GO:0004639; F:GO:0005524; C:GO:0009570
A01p33750.1_BnaDAR	-0.763247	4.29458	0.178418	-0.276828	0.940088	0.0100618	0.999866	na				YES					1	AT3G21100	AT3G21100	RNA-binding (RRM/RBD/RNP motifs) family protein;(source:Araport11)	0	0																					XP_013640351.2zinc finger CCCH domain-containing protein 55 isoform X3	563	20	0	99.02	2	F:GO:0003723
A01p33800.1_BnaDAR	5.23494	0	0.209733	-0.402205	0.000713195	1	0.998761	0.795219		YES							1	AT3G21055	AT3G21055	Encodes photosystem II 5 kD protein subunit PSII-T. This is a nuclear-encoded gene (PsbTn) which also has a plastid-encoded paralog (PsbTc).	0	0																					CAF2153735.1unnamed protein product	106	20	8.01e-44	86.85
A01p34040.1_BnaDAR	-0.72809	4.16818	-0.134056	-0.023883	0.944071	0.0120679	0.999866	na				YES					1	AT3G20770	AT3G20770	Encodes EIN3 (ethylene-insensitive3), a nuclear transcription factor that initiates downstream transcriptional cascades for ethylene responses. EIN3 interacts with MYC2, MYC3 and MYC4 to inhibit jasmonate-induced expression of wound-responsive genes and herbivory-inducible genes, and plant defense against generalist herbivores.	ETHYLENE-INSENSITIVE3 (EIN3)	ETHYLENE-INSENSITIVE3 (EIN3); (AtEIN3)																					CAF2153783.1unnamed protein product	604	20	0	90.48	14	P:GO:0001666; P:GO:0006355; P:GO:0009873; P:GO:0010182; P:GO:0042742; P:GO:0071281; F:GO:0000976; F:GO:0003677; F:GO:0003700; C:GO:0005634
A01p34310.1_BnaDAR	0.249455	-2.5093	-0.445987	-0.46868	0.991589	0.0218253	0.399531	0.242751			YES						na	na	na																								CAF2153832.1unnamed protein product	640	20	0	83.43	7	P:GO:0006508; P:GO:0009867; P:GO:0071229; F:GO:0004843; C:GO:0005634; C:GO:0005829; C:GO:0009506
A01p34650.1_BnaDAR	0.215321	5.44837	-0.419633	-0.0997469	1	0.000276037	0.990266	na				YES					na	na	na																								CAF2153900.1unnamed protein product	920	20	0	68.52	16	P:GO:0006281; P:GO:0006306; P:GO:0006338; P:GO:0009294; P:GO:0016070; P:GO:0045003; P:GO:0080188; F:GO:0005524; F:GO:0046872; F:GO:0140658; C:GO:0005634; C:GO:0005737
A01p34710.1_BnaDAR	-0.725521	4.72063	-0.162458	0.683268	0.92778	0.000526243	0.999866	0.489187				YES					1	AT3G19950	AT3G19950	RING/U-box superfamily protein;(source:Araport11)	BCA2A ZINC FINGER ATL 8 (BTL08)	BCA2A ZINC FINGER ATL 8 (BTL08)																					XP_013640992.1E3 ubiquitin-protein ligase RING1-like	327	20	2.89e-225	90.46	10	P:GO:0000209; P:GO:0016567; P:GO:0043161; P:GO:0044248; F:GO:0008270; F:GO:0061630; C:GO:0005737
A01p34810.1_BnaDAR	0	5.74963	-0.00611508	-0.0386523	1	0.0036074	na	na				YES					na	na	na																								XP_013641014.1sugar transport protein 4-like	514	20	0	99.26	10	P:GO:0015749; P:GO:0015770; P:GO:0046323; P:GO:1902600; F:GO:0005355; F:GO:0008506; F:GO:0015145; F:GO:0015293; C:GO:0005886; C:GO:0016020
A01p35090.1_BnaDAR	-0.957221	-3.96998	-0.256824	0.546614	0.914524	0.0228684	0.999866	0.842215			YES						1	AT3G19590	AT3G19590	Encodes a protein that may have a role in the spindle assembly checkpoint.	BUB (BUDDING UNINHIBITED BY BENZYMIDAZOL) 3.1 (BUB3.1)	BUB (BUDDING UNINHIBITED BY BENZYMIDAZOL) 3.1 (BUB3.1)																					XP_009111676.1mitotic checkpoint protein BUB3.1	340	20	3.38e-251	96.44	17	P:GO:0007094; P:GO:0008608; F:GO:0043130; C:GO:0000776; C:GO:0005654; C:GO:0005828; C:GO:0009524; C:GO:0033597; C:GO:0080008; C:GO:1990298
A01p35280.1_BnaDAR	1.73574	-5.71616	-0.703658	-0.694057	0.62897	1.46309e-05	0.914022	0.751359			YES						1	AT3G19380	AT3G19380	PUB25 and PUB26 are closely related paralogs that encode functional E3 ligases. They function in immune response pathway by targeting BIK1 for degradation.	PLANT U-BOX 25 (PUB25)	PLANT U-BOX 25 (PUB25)																					CAF2154022.1unnamed protein product	417	20	1.67e-290	96.93	9	P:GO:0009410; P:GO:0010200; P:GO:0016567; P:GO:0044237; P:GO:0045087; P:GO:0098542; F:GO:0061630
A01p35440.1_BnaDAR	0.678928	-4.37615	-0.334159	0.679245	0.93811	0.00148105	0.997327	0.705623			YES						1	AT3G19030	AT3G19030	transcription initiation factor TFIID subunit 1b-like protein;(source:Araport11)	0	0																					XP_009112163.1uncharacterized protein LOC103837555	60	20	8.44e-32	93.83	13	P:GO:0006325; P:GO:0009416; P:GO:0010628; P:GO:0016573; P:GO:0045944; P:GO:0051123; P:GO:0051276; F:GO:0003712; F:GO:0004402; F:GO:0017025; F:GO:0043565; C:GO:0005669; C:GO:0016020
A01p35490.1_BnaDAR	-1.70413	3.61368	-0.113202	0.00778214	0.682135	0.02401	0.999866	na				YES					1	AT3G18990	AT3G18990	Required for vernalization. Essential for the complete repression of FLC in vernalized plants. Required for the methylation of histone H3	0	0																					XP_013694026.2B3 domain-containing transcription factor VRN1	342	20	7.33e-247	97.44	8	P:GO:0009909; P:GO:0010048; F:GO:0000976; C:GO:0005654
A01p35590.1_BnaDAR	7.07767	0	0.47991	0.227305	3.33045e-05	1	0.987806	na		YES							1	AT3G18850	AT3G18850	lysophosphatidyl acyltransferase 5;(source:Araport11)	LYSOPHOSPHATIDYL ACYLTRANSFERASE 5 (LPAT5)	LYSOPHOSPHATIDYL ACYLTRANSFERASE 5 (LPAT5)																					XP_013721425.1probable 1-acyl-sn-glycerol-3-phosphate acyltransferase 5	378	20	2.79e-276	96.16	8	P:GO:0016024; F:GO:0003841; C:GO:0012505; C:GO:0016020
A01p35600.1_BnaDAR	-2.64962	8.71987	0.78242	0.0833286	0.152592	5.48269e-13	0.80534	na				YES					1	AT3G18830	AT3G18830	This gene encodes a plasma membrane-localized polyol/cyclitol/monosaccharide-H+-symporter. The symporter is able to catalyze the energy-dependent membrane passage of a wide range of linear polyols (three to six carbon backbone), of cyclic polyols (<i>myo</i>-inositol), and of numerous monosaccharides, including pyranose ring-forming and furanose ring-forming hexoses and pentoses. This gene belong…	POLYOL/MONOSACCHARIDE TRANSPORTER 5 (PMT5)	POLYOL TRANSPORTER 5 (ATPLT5);POLYOL/MONOSACCHARIDE TRANSPORTER 5 (PMT5);ARABIDOPSIS THALIANA POLYOL/MONOSACCHARIDE TRANSPORTER 5 (ATPMT5)																					XP_009112300.1polyol transporter 5	529	20	0	97.4	40	P:GO:0010311; P:GO:0015752; P:GO:0015753; P:GO:0015757; P:GO:0015793; P:GO:0015795; P:GO:0015797; P:GO:0015798; P:GO:0046323; P:GO:1902600; P:GO:1904659; F:GO:0005351; F:GO:0005354; F:GO:0005355; F:GO:0005365; F:GO:0015148; F:GO:0015168; F:GO:0015575; F:GO:0015576; F:GO:0015591; C:GO:0005886
A01p35660.1_BnaDAR	-0.409439	3.28146	-0.582733	0.316957	0.971333	0.004939	0.481861	0.789021				YES					na	na	na																								NP_001289901.1uncharacterized protein LOC104746256	377	20	5.21e-276	99.91	19	P:GO:0007010; P:GO:0009644; P:GO:0009735; P:GO:0010114; P:GO:0010218; P:GO:0032989; P:GO:0048768; F:GO:0005200; F:GO:0005524; F:GO:0016787; C:GO:0005634; C:GO:0005737; C:GO:0005856; C:GO:0016020
A01p35780.1_BnaDAR	-3.68379	4.59898	0.739714	-0.400041	0.197657	0.00940092	0.911108	na				YES					1	AT3G18710	AT3G18710	Encodes a protein containing a U-box and an ARM domain. This protein has E3 ubiquitin ligase activity based on in vitro assays.	PLANT U-BOX 29 (PUB29)	PLANT U-BOX 29 (PUB29);ARABIDOPSIS THALIANA PLANT U-BOX 29 (ATPUB29)																					XP_013675226.1U-box domain-containing protein 29	413	20	3.75e-285	92.48	10	P:GO:0009410; P:GO:0010200; P:GO:0016567; P:GO:0044237; F:GO:0061630; F:GO:0070696; C:GO:0009506
A01p35840.1_BnaDAR	0.768841	3.83301	0.862227	0.191268	0.940708	0.0262695	0.424159	0.947111				YES					1	AT3G18600	AT3G18600	P-loop containing nucleoside triphosphate hydrolases superfamily protein;(source:Araport11)	0	0																					XP_013641914.1DEAD-box ATP-dependent RNA helicase 51	568	20	0	96.12	14	P:GO:0000463; P:GO:0010501; F:GO:0003723; F:GO:0003724; F:GO:0005524; F:GO:0016887; C:GO:0005730; C:GO:0005737
A01p36150.1_BnaDAR	0.981605	6.8157	0.286051	0.322986	0.797673	6.55116e-09	0.987964	0.865998				YES					1	AT3G18190	AT3G18190	TCP-1/cpn60 chaperonin family protein;(source:Araport11)	CHAPERONIN CONTAINING T-COMPLEX POLYPEPTIDE-1 SUBUNIT 4 (CCT4)	CHAPERONIN CONTAINING T-COMPLEX POLYPEPTIDE-1 SUBUNIT 4 (CCT4)																					XP_022543219.2T-complex protein 1 subunit delta	531	20	0	99.36	14	P:GO:0006457; F:GO:0005524; F:GO:0016887; F:GO:0051082; F:GO:0140662; C:GO:0005737; C:GO:0016020
A01p36240.1_BnaDAR	0.720384	4.0099	0.467954	0.00506716	0.798409	7.5816e-08	0.904259	0.982334				YES					1	AT3G18165	AT3G18165	Encodes MOS4 (Modifier of snc1, 4), a nuclear protein homologous to human Breast Cancer-Amplified Sequence (BCAS2). MOS4 interacts with AtCDC5 and PRL1. All three proteins are essential for plant innate immunity.	MODIFIER OF SNC1,4 (MOS4)	MODIFIER OF SNC1,4 (MOS4)																					CAF2154269.1unnamed protein product	596	20	0	96.38	10	P:GO:0006397; P:GO:0007031; P:GO:0008380; C:GO:0005681; C:GO:0005778
A01p36310.1_BnaDAR	-3.18967	6.88513	-0.824928	-0.598794	0.0987759	9.01941e-08	0.774932	na				YES					1	AT3G18070	AT3G18070	beta glucosidase 43;(source:Araport11)	BETA GLUCOSIDASE 43 (BGLU43)	BETA GLUCOSIDASE 43 (BGLU43)																					XP_009113523.1beta-glucosidase 44	514	20	0	97.18	30	P:GO:0005975; P:GO:1901657; F:GO:0004565; F:GO:0004567; F:GO:0019137; F:GO:0033907; F:GO:0042803; F:GO:0042973; F:GO:0047668; F:GO:0047701; F:GO:0050224; F:GO:0080079; F:GO:0080081; F:GO:0080082; F:GO:0080083; F:GO:0102799; C:GO:0005773; C:GO:0009505; C:GO:0022626; C:GO:1990904
A01p36330.1_BnaDAR	-0.110366	3.03651	-0.141126	-0.130335	1	0.00944746	0.999866	na				YES					1	AT3G18070	AT3G18070	beta glucosidase 43;(source:Araport11)	BETA GLUCOSIDASE 43 (BGLU43)	BETA GLUCOSIDASE 43 (BGLU43)																					CAF2154298.1unnamed protein product	315	20	3.85e-233	97.73	25	P:GO:0005975; P:GO:1901657; F:GO:0004565; F:GO:0004567; F:GO:0008422; F:GO:0019137; F:GO:0033907; F:GO:0042803; F:GO:0042973; F:GO:0047668; F:GO:0047701; F:GO:0050224; F:GO:0080079; F:GO:0080081; F:GO:0080082; F:GO:0080083; F:GO:0102799; C:GO:0005773; C:GO:0009505; C:GO:0022626; C:GO:1990904
A01p36390.1_BnaDAR	4.3964	0.546154	-0.335998	0.244119	0.0406285	0.899153	0.999866	na		YES							na	na	na																								CAF2154317.1unnamed protein product	1499	20	0	77.72	14	P:GO:0000723; P:GO:0006281; P:GO:0006310; P:GO:0032508; F:GO:0003678; F:GO:0005524; F:GO:0016887
A01p36410.1_BnaDAR	-1.27353	1.1815	-0.474232	-0.0960951	0.089431	0.0189737	0.556116	0.959444				YES					1	AT3G18035	AT3G18035	A linker histone like protein	(HON4)	(HON4)																					CAF2154322.1unnamed protein product	474	20	9.16e-250	86.19	17	P:GO:0006334; P:GO:0006355; P:GO:0030261; P:GO:0045910; F:GO:0003690; F:GO:0031492; C:GO:0000786; C:GO:0005730; C:GO:0005739
A01p36620.1_BnaDAR	-0.733158	4.53303	-0.0148028	-0.1546	0.960798	0.0257076	na	na				YES					1	AT3G17700	AT3G17700	cyclic nucleotide-binding transporter 1, member of a family of cyclic nucleotide gated channels. The mRNA is cell-to-cell mobile.	CYCLIC NUCLEOTIDE-BINDING TRANSPORTER 1 (CNBT1)	CYCLIC NUCLEOTIDE-BINDING TRANSPORTER 1 (CNBT1);CYCLIC NUCLEOTIDE-GATED CHANNEL 20 (ATCNGC20);CYCLIC NUCLEOTIDE GATED CHANNEL 20 (CNGC20)																					XP_013642436.1probable cyclic nucleotide-gated ion channel 20, chloroplastic	760	20	0	97.7	8	P:GO:0009624; P:GO:0034220; P:GO:0042391; P:GO:0071805; F:GO:0005216; F:GO:0005249; C:GO:0005886; C:GO:0016020
A01p36730.1_BnaDAR	-1.84158	4.12909	0.148014	0.0843148	0.755858	0.0486454	0.999866	na				YES					1	AT3G17611	AT3G17611	RHOMBOID-like protein 14;(source:Araport11)	RHOMBOID-LIKE PROTEIN 14 (RBL14)	RHOMBOID-LIKE PROTEIN 10 (ATRBL10);RHOMBOID-LIKE PROTEIN 14 (ATRBL14);RHOMBOID-LIKE PROTEIN 10 (RBL10);RHOMBOID-LIKE PROTEIN 14 (RBL14)																					XP_013707224.1rhomboid-like protein 14, mitochondrial	337	20	1.12e-243	99.32	10	P:GO:1902600; F:GO:0004252; F:GO:0015297; F:GO:0046872; C:GO:0005886; C:GO:0016020
A01p36790.1_BnaDAR	-1.12311	5.59974	-0.424489	-0.0879214	0.881021	0.000457435	0.994839	na				YES					1	AT3G17465	AT3G17465	encodes a putative L3 ribosomal protein targeted to the plastid.	RIBOSOMAL PROTEIN L3 PLASTID (RPL3P)	RIBOSOMAL PROTEIN L3 PLASTID (RPL3P);RIBOSOMAL PROTEIN UL3M (UL3M)																					XP_013707239.150S ribosomal protein L3-2, mitochondrial-like	314	20	2.31e-229	93.49	8	P:GO:0006412; F:GO:0003729; F:GO:0003735; C:GO:0005762
A01p37320.1_BnaDAR	0.838768	2.40761	-0.132353	-0.193886	0.843901	0.0244306	0.999866	0.929334				YES					1	AT3G17000	AT3G17000	Group XIV ubiquitin-conjugating enzyme that functions negative regulation of drought stress.	UBIQUITIN-CONJUGATING ENZYME 32 (UBC32)	UBIQUITIN-CONJUGATING ENZYME 32 (UBC32)																					KAG5415900.1hypothetical protein IGI04_003467	308	20	2.54e-214	95.41	20	P:GO:0006511; P:GO:0016567; P:GO:0042631; P:GO:0044248; P:GO:1902457; F:GO:0031625; F:GO:0061630; F:GO:0061631; C:GO:0005634; C:GO:0005783; C:GO:0016020; C:GO:0048471
A01p37410.1_BnaDAR	0.862022	-3.96971	-0.538061	0.0659417	0.907414	0.00479283	0.849155	0.978721			YES						1	AT3G16860	AT3G16860	COBRA-like protein 8 precursor;(source:Araport11)	COBRA-LIKE PROTEIN 8 PRECURSOR (COBL8)	COBRA-LIKE PROTEIN 8 PRECURSOR (COBL8)																					CAF2154622.1unnamed protein product	667	20	0	92.18	4	P:GO:0010215; C:GO:0016020
A01p37890.1_BnaDAR	0.135435	4.94518	0.557058	-0.20316	1	0.0106202	0.95695	na				YES					1	AT3G16220	AT3G16220	Putative eukaryotic LigT;(source:Araport11)	0	0																					CAF2154779.1unnamed protein product	610	20	0	86.16	6	P:GO:0006307; P:GO:0006355; C:GO:0005634
A01p37900.1_BnaDAR	5.62057	-5.44846	-0.358887	-0.181863	0.00467744	0.00123327	0.998761	na		YES	YES						1	AT3G16200	AT3G16200	DNA-directed RNA polymerase subunit beta;(source:Araport11)	0	0																					KAH0943594.1hypothetical protein HID58_003231	462	20	0	96.85	2	C:GO:0016020
A01p37930.1_BnaDAR	-1.748	-4.91013	-0.103297	-0.238528	0.692838	0.00253657	0.999866	na			YES						1	AT3G16170	AT3G16170	Encodes a malonyl-CoA synthetase that is localized to the cytosol and mitochondrion. AAE13 produces two transcripts one of which includes an N terminal mitochondrial targeting motif. Loss of function of the mtAAE13 product results in growth arrest and lethality.	ACYL ACTIVATING ENZYME 13 (AAE13)	ACYL ACTIVATING ENZYME 13 (AAE13)																					XP_009114853.1malonate--CoA ligase isoform X1	588	20	0	95.78	10	P:GO:0006631; P:GO:0006633; P:GO:0090410; F:GO:0031956; F:GO:0090409; C:GO:0005634; C:GO:0005739; C:GO:0005829; C:GO:0016020
A01p37960.1_BnaDAR	5.81905	0	-0.194963	-0.63602	0.00026592	1	0.999866	0.528621		YES							1	AT3G16140	AT3G16140	Encodes subunit H of photosystem I reaction center subunit VI.	PHOTOSYSTEM I SUBUNIT H-1 (PSAH-1)	PHOTOSYSTEM I SUBUNIT H-1 (PSAH-1)																					XP_013643757.1photosystem I reaction center subunit VI-1, chloroplastic	145	20	4.08e-94	96.65	7	P:GO:0015979; C:GO:0009535; C:GO:0009538; C:GO:0031984
A01p38050.1_BnaDAR	0.86378	2.43724	0.455118	-0.0901095	0.613654	7.30604e-05	0.19108	0.938534				YES					1	AT3G16060	AT3G16060	ATP binding microtubule motor family protein;(source:Araport11)	0	0																					XP_013643683.1kinesin-like protein KIN-13B isoform X2	679	20	0	97.28	12	P:GO:0007018; P:GO:0007019; F:GO:0003777; F:GO:0005524; F:GO:0008017; C:GO:0005874
A01p38110.1_BnaDAR	0.0100266	-3.2854	0.401148	-0.214916	1	0.000353736	0.977797	0.946679			YES						1	AT3G15990	AT3G15990	Vascular cambium-localized sulfate transporter, mediates xylem-to-phloem transfer of phosphorus. 2 for its preferential distribution	SULFATE TRANSPORTER 3;4 (SULTR3;4)	SULFATE TRANSPORTER 3;4 (SULTR3;4);SULTR-LIKE P DISTRIBUTION TRANSPORTER (SPDT)																					XP_009115084.1probable sulfate transporter 3.4	660	20	0	98.19	13	P:GO:0098656; P:GO:1902358; F:GO:0008271; F:GO:0008509; F:GO:0015293; C:GO:0005886; C:GO:0009506; C:GO:0016020
A01p38440.1_BnaDAR	0.135067	-2.15037	0.451304	-0.773197	1	0.00505351	0.951992	0.488885			YES						na	na	na																								CAF2154922.1unnamed protein product	255	20	2.6e-185	97.08	8	P:GO:0002084; P:GO:0006935; P:GO:0007411; P:GO:0044237; F:GO:0008474; F:GO:0016787; F:GO:0052689; C:GO:0005829
A01p38480.1_BnaDAR	-2.62377	4.87209	-0.832495	-0.477399	0.370575	0.00144038	0.747137	na				YES					1	AT3G15550	AT3G15550	trichohyalin;(source:Araport11)	0	0																					CAF2154926.1unnamed protein product	680	20	0	96.64
A01p38530.1_BnaDAR	0.0280741	3.9876	0	0	na	0.026252	na	na				YES					na	na	na																								KAG2246362.1hypothetical protein Bca52824_085990	67	20	5.49e-40	83.61	1	C:GO:0016020
A01p38640.1_BnaDAR	-0.659348	-3.28532	-0.449383	0.126623	0.907191	0.00120061	0.937262	0.966776			YES						1	AT3G15350	AT3G15350	G14 enzyme	0	0																					CAF2154961.1unnamed protein product	429	20	0	97.46	4	F:GO:0015020; C:GO:0016020
A01p38860.1_BnaDAR	6.1302	2.76927	0.902969	0.081493	0.000146387	0.0428931	0.380935	na		YES		YES					2	AT2G13630 AT3G04660	AT2G13630	F-box associated ubiquitination effector family protein;(source:Araport11)	0	0	AT3G04660	F-box and associated interaction domains-containing protein;(source:Araport11)	0	0																	XP_033137619.1F-box/kelch-repeat protein At3g04660	389	20	8.61e-297	85.43
A01p39000.1_BnaDAR	-1.0141	2.33484	0.440456	0.0633137	0.406691	1.198e-05	0.917103	0.978721				YES					na	na	na																								CAF2155069.1unnamed protein product	1019	20	0	94.17	11	P:GO:0006468; P:GO:0009861; P:GO:0016310; P:GO:0045088; F:GO:0004674; F:GO:0005524; C:GO:0005886; C:GO:0009506; C:GO:0016020
A01p39120.1_BnaDAR	1.09349	-2.44904	-0.413501	0.138027	0.785794	0.0409811	0.991612	0.970951			YES						na	na	na																								CAF2155111.1unnamed protein product	82	20	8.75e-46	57.39	4	P:GO:0006412; F:GO:0003735; C:GO:0005840; C:GO:1990904
A01p39150.1_BnaDAR	-0.655772	-2.88853	-0.404251	-0.369568	0.920513	0.014041	0.961475	0.861059			YES						na	na	na																								CAF2155108.1unnamed protein product	244	20	7.68e-168	65.03	10	F:GO:0004497; F:GO:0005506; F:GO:0016705; F:GO:0020037; C:GO:0016020
A01p39270.1_BnaDAR	-0.677699	-4.69879	0.0144106	-1.18117	0.923343	0.00113621	0.999866	0.270538			YES						1	AT3G14440	AT3G14440	Encodes 9-<i>cis</i>-epoxycarotenoid dioxygenase, a key enzyme in the biosynthesis of abscisic acid. Regulated in response to drought and salinity. Expressed in roots, flowers and seeds. Localized to the chloroplast stroma and thylakoid membrane.	NINE-CIS-EPOXYCAROTENOID DIOXYGENASE 3 (NCED3)	NINE-CIS-EPOXYCAROTENOID DIOXYGENASE 3 (NCED3); (ATNCED3);SALT TOLERANT 1 (STO1);SUGAR INSENSITIVE 7 (SIS7)																					XP_048595401.19-cis-epoxycarotenoid dioxygenase NCED3, chloroplastic-like	599	20	0	97.64	13	P:GO:0009414; P:GO:0009688; P:GO:0016121; P:GO:0042538; F:GO:0010436; F:GO:0045549; F:GO:0046872; C:GO:0009535; C:GO:0009570; C:GO:0031984
A01p39320.1_BnaDAR	0.686127	4.35574	0	0	0.966461	0.0341825	na	na				YES					na	na	na																								XP_013675818.1probable 2-oxoglutarate-dependent dioxygenase AOP1	325	20	6.98e-241	91.49	9	P:GO:0009416; P:GO:0009686; P:GO:0009740; P:GO:0042446; P:GO:0071229; F:GO:0016706; F:GO:0016707; F:GO:0046872
A01p39360.1_BnaDAR	0.689537	1.11897	-0.0913469	0.887106	0.555737	0.0210865	0.999866	0.0150636				YES					1	AT3G14310	AT3G14310	encodes a pectin methylesterase, targeted by a cellulose binding protein (CBP) from the parasitic nematode Heterodera schachtii during parasitism.	PECTIN METHYLESTERASE 3 (PME3)	PECTIN METHYLESTERASE 3 (ATPME3);PECTIN METHYLESTERASE 3 (PME3);OVERLY ZINC SENSITIVE 2 (OZS2)																					XP_048595443.1pectinesterase/pectinesterase inhibitor 3-like	592	20	0	97.66	19	P:GO:0009620; P:GO:0009624; P:GO:0042545; P:GO:0043086; P:GO:0045490; P:GO:0050829; F:GO:0030599; F:GO:0045330; F:GO:0046910; C:GO:0005576; C:GO:0005618; C:GO:0005737; C:GO:0005886; C:GO:0048046
A01p39430.1_BnaDAR	0	4.85805	-0.0542946	-0.0123723	1	0.0177159	na	na				YES					1	AT3G14280	AT3G14280	LL-diaminopimelate aminotransferase;(source:Araport11)	0	0																					XP_009117044.1uncharacterized protein LOC103842171	140	20	3.99e-94	94.3
A01p39470.1_BnaDAR	-1.78312	-2.97909	0.867852	-0.409762	0.636971	0.0483182	0.530016	na			YES						1	AT3G14220	AT3G14220	GDSL-motif esterase/acyltransferase/lipase. Enzyme group with broad substrate specificity that may catalyze acyltransfer or hydrolase reactions with lipid and non-lipid substrates.	GUARD-CELL-ENRICHED GDSL LIPASE 18 (GGL18)	GUARD-CELL-ENRICHED GDSL LIPASE 18 (GGL18)																					XP_013644039.2GDSL esterase/lipase At3g14220 isoform X2	359	20	1.47e-266	96.57	3	F:GO:0016788; C:GO:0005773
A01p39480.1_BnaDAR	-0.88548	0	0.00486167	1.8572	0.897059	1	1	0.000158048								YES	1	AT3G14205	AT3G14205	Phosphoinositide phosphatase family protein;(source:Araport11)	SUPPRESSOR OF ACTIN 2 (SAC2)	SUPPRESSOR OF ACTIN 2 (SAC2)																					XP_013644029.2phosphoinositide phosphatase SAC2 isoform X2	797	20	0	95.85	8	P:GO:0036092; P:GO:0046856; F:GO:0043813; C:GO:0005774
A01p39500.1_BnaDAR	-2.7967	4.24305	0.4222	0.173944	0.433287	0.0169067	0.995178	na				YES					na	na	na																								XP_013643988.2protein PATRONUS 1	166	20	9.96e-112	84.25	7	P:GO:0007346; P:GO:0033045; P:GO:0045836; P:GO:0051984; P:GO:2000711; C:GO:0005730
A01p39550.1_BnaDAR	-2.76787	0.285129	0.311485	-0.303516	0.0178215	0.912638	0.936817	0.812122	YES								1	AT3G14120	AT3G14120	nuclear pore complex protein;(source:Araport11)	(NUP107)	(NUP107)																					CAF2155212.1unnamed protein product	918	20	0	85.53	20	P:GO:0000973; P:GO:0006355; P:GO:0006406; P:GO:0006606; P:GO:0006611; P:GO:0015833; P:GO:0017038; P:GO:0031503; P:GO:0051292; P:GO:0071166; F:GO:0017056; C:GO:0031080; C:GO:0031965; C:GO:0034399
A01p39710.1_BnaDAR	-2.31976	4.02804	0.236212	0.815669	0.323261	0.000986126	0.999866	0.516007				YES					1	AT3G13940	AT3G13940	DNA binding / DNA-directed RNA polymerase;(source:Araport11)	0	0																					CAF2155239.1unnamed protein product	428	20	3.53e-293	89.77	9	P:GO:0001188; P:GO:0006362; F:GO:0003677; F:GO:0003899; C:GO:0005736
A01p39720.1_BnaDAR	-0.25146	1.72592	0.177693	0.291658	0.932289	0.000154496	0.98801	0.736783				YES					na	na	na																								XP_009117360.2eukaryotic initiation factor 4A-1	412	20	6.38e-297	99.66	16	P:GO:0006413; P:GO:0010468; P:GO:0010501; F:GO:0003723; F:GO:0003724; F:GO:0003743; F:GO:0005524; F:GO:0016787; F:GO:0016887; C:GO:0005730; C:GO:0005737
A01p39840.1_BnaDAR	-4.41038	4.8176	-0.195999	-0.0215422	0.104287	0.0113741	0.999866	na				YES					1	AT3G13730	AT3G13730	Encodes a cytochrome P-450 gene that is involved in brassinosteroid biosynthesis, most likely in the conversion step of teasterone (TE) to 3-dehydroteasterone (3DT), and/or 6-deoxoteasterone (6-deoxoTE) to 6-deoxo-3-dehydroteasterone (6-deoxo3DT); or the conversion of cathasterone (CT) to TE, and/or 6-deoxocathasterone (6-deoxoCT) to 6-deoxoTE. Recently, CYP90D1 was shown to catalyse the C-23 hyd…	CYTOCHROME P450, FAMILY 90, SUBFAMILY D, POLYPEPTIDE 1 (CYP90D1)	CYTOCHROME P450, FAMILY 90, SUBFAMILY D, POLYPEPTIDE 1 (CYP90D1)																					XP_009117496.13-epi-6-deoxocathasterone 23-monooxygenase CYP90D1 isoform X1	492	20	0	96.9	16	P:GO:0010268; P:GO:0016125; P:GO:0016132; P:GO:0042446; P:GO:0048366; P:GO:0048441; P:GO:0048443; F:GO:0004497; F:GO:0005506; F:GO:0016705; F:GO:0016709; F:GO:0020037; C:GO:0016020
A01p39900.1_BnaDAR	-2.46874	4.96149	0.250495	0.128588	0.397114	0.000644046	0.999866	na				YES					1	AT3G13682	AT3G13682	Encodes a homolog of human Lysine-Specific Demethylase1. Involved in H3K4 methylation of target genes including the flowering loci FLC and FWA.	LSD1-LIKE2 (LDL2)	LSD1-LIKE2 (LDL2)																					CAF2155294.1unnamed protein product	732	20	0	97.06	7	P:GO:0006325; P:GO:0044237; P:GO:0051276; P:GO:0051568; F:GO:0016491
A01p40120.1_BnaDAR	1.00841	1.561	0.212324	-0.0778087	0.478155	0.0134648	0.987371	0.96693				YES					1	AT3G13460	AT3G13460	Physically interacts with CIPK1. ECT2 regulates the mRNA levels of the roteasome regulator PTRE1 and of several 20S proteasome subunits, resulting in enhanced 26S proteasome activity. YTHDF protein which togeteher with ECT3 and ECT4 is involved in cell proliferation during plant organogenesis.	EVOLUTIONARILY CONSERVED C-TERMINAL REGION 2 (ECT2)	EVOLUTIONARILY CONSERVED C-TERMINAL REGION 2 (ECT2)																					CAF2155340.1unnamed protein product	609	20	0	96.19	10	P:GO:0043488; F:GO:0003729; F:GO:1990247; C:GO:0005634; C:GO:0005737
A01p40240.1_BnaDAR	1.56971	-3.79976	0.195172	0.0354027	0.554119	0.000267892	0.992336	0.980485			YES						1	AT3G13360	AT3G13360	Encodes an outer nuclear membrane protein that anchors RanGAP1 to the nuclear envelope. It interacts with SUN proteins and is required for maintaining the elongated nuclear shape of epidermal cells.	0	0																					XP_013673238.2WPP domain-interacting protein 3 isoform X2	399	20	2.1e-268	83.82	4	P:GO:0006997; C:GO:0005635; C:GO:0016020
A01p40260.1_BnaDAR	0.608121	3.89281	0.0325762	0.420336	0.947181	0.0036074	0.999866	na				YES					1	AT3G13320	AT3G13320	low affinity calcium antiporter CAX2 The mRNA is cell-to-cell mobile.	CATION EXCHANGER 2 (CAX2)	CATION EXCHANGER 2 (CAX2); (atcax2)																					CAF2155373.1unnamed protein product	480	20	0	94.26	10	P:GO:0006874; P:GO:0070588; P:GO:1902600; F:GO:0015369; C:GO:0009705
A01p40350.1_BnaDAR	-0.584816	5.44782	-0.0545758	-0.265423	0.95978	0.000229147	0.999866	na				YES					na	na	na																								XP_009124724.1protein CWC15 homolog	231	20	3.68e-139	98.59	5	P:GO:0000398; F:GO:0003723; C:GO:0005681; C:GO:0071007
A01p40390.1_BnaDAR	-2.81395	6.35053	-0.219501	-0.188728	0.24601	3.47259e-06	0.999866	0.959744				YES					1	AT3G13160	AT3G13160	Ribosomal pentatricopeptide repeat protein	RIBOSOMAL PENTATRICOPEPTIDE REPEAT PROTEIN 3B (RPPR3B)	RIBOSOMAL PENTATRICOPEPTIDE REPEAT PROTEIN 3B (RPPR3B);RIBOSOMAL PROTEIN MS79 (MS79)																					CAF2155420.1unnamed protein product	394	20	2.84e-156	95.78	8	P:GO:0009451; P:GO:0090305; F:GO:0003729; F:GO:0004519; C:GO:0005739; C:GO:0016020
A01p40430.1_BnaDAR	-1.76961	7.1081	0.292876	-0.404107	0.598594	9.58481e-08	0.999866	na				YES					na	na	na																								CAF2155428.1unnamed protein product	2400	20	0	71.27	17	P:GO:0051707; P:GO:0055085; F:GO:0005524; F:GO:0010290; F:GO:0015431; F:GO:0016746; F:GO:0016887; F:GO:0140359; C:GO:0000325; C:GO:0005774; C:GO:0009506; C:GO:0016020; C:GO:0048046
A01p40470.1_BnaDAR	0.989985	4.3213	-0.354113	-0.109806	0.665219	1.50032e-08	0.909785	0.960416				YES					1	AT3G13060	AT3G13060	Cytoplasmic YT521-B homology domain (YTH)-containing m6A-binding protein; restores alfalfa mosaic virus infectivity in partially resistant alkbh9b mutants.	EVOLUTIONARILY CONSERVED C-TERMINAL REGION 5 (ECT5)	EVOLUTIONARILY CONSERVED C-TERMINAL REGION 5 (ECT5)																					CAF2155438.1unnamed protein product	1102	20	0	90.85	10	P:GO:0043488; P:GO:0055085; F:GO:0022857; F:GO:1990247; C:GO:0016020
A01p40510.1_BnaDAR	4.83001	-4.64045	0.0943748	-0.49313	0.0085363	0.000353736	0.999866	na		YES	YES						1	AT3G13020	AT3G13020	hAT transposon superfamily protein;(source:Araport11)	0	0																					XP_013673204.3uncharacterized protein BNAA01G30140D	559	20	0	89.16	2	F:GO:0046983
A01p40610.1_BnaDAR	-1.1153	6.54895	0.0505623	0.114697	0.803403	9.38519e-07	0.999866	na				YES					1	AT3G12920	AT3G12920	Encodes one of the BRGs (BOI-related gene) involved in resistance to Botrytis cinerea.	BOI-RELATED GENE 3 (BRG3)	BOI-RELATED GENE 3 (BRG3)																					XP_009124688.1probable BOI-related E3 ubiquitin-protein ligase 3	325	20	3.83e-229	93.21	7	P:GO:0043067; F:GO:0004842; F:GO:0046872; C:GO:0005634
A01p40670.1_BnaDAR	0.0534401	5.75541	-0.0142405	-0.0195681	na	0.00296063	na	na				YES					1	AT3G13090	AT3G13090	member of MRP subfamily	ATP-BINDING CASSETTE C6 (ABCC6)	MULTIDRUG RESISTANCE-ASSOCIATED PROTEIN 8 (ATMRP8);ATP-BINDING CASSETTE C6 (ABCC6);MULTIDRUG RESISTANCE-ASSOCIATED PROTEIN 8 (MRP8)																					XP_013673188.2ABC transporter C family member 6-like	1492	20	0	96.52	15	P:GO:0051707; P:GO:0055085; F:GO:0005524; F:GO:0010290; F:GO:0015431; F:GO:0016887; F:GO:0140359; C:GO:0000325; C:GO:0005774; C:GO:0009506; C:GO:0016020; C:GO:0048046
A01p40820.1_BnaDAR	-0.0271601	4.22035	0.466632	0.261133	1	0.0141195	0.987371	na				YES					1	AT3G04590	AT3G04590	AHL proteins contain two conserved structural units, the AT-hook motif and DUF296 domain.	AT-HOOK MOTIF NUCLEAR LOCALIZED PROTEIN 14 (AHL14)	AT-HOOK MOTIF NUCLEAR LOCALIZED PROTEIN 14 (AHL14)																					CAF2155516.1unnamed protein product	386	20	2.13e-185	90.46	4	F:GO:0003680; C:GO:0005634
A01p40850.1_BnaDAR	1.79101	-4.68878	-1.15032	0.0664858	0.71334	0.0110742	0.616369	na			YES						1	AT3G04550	AT3G04550	Encodes an ancillary chaperone protein that functions in Rubisco biogenesis. RAF1 dimers function in the assembly of the large subunit of Rubisco. Co-expression of RAF1 and rbcL in tobacco cells results in increased photosynthesis and plant growth. The mRNA is cell-to-cell mobile.	RUBISCO ACCUMULATION FACTOR 1 (RAF1)	RUBISCO ACCUMULATION FACTOR 1 (RAF1)																					XP_009124994.1rubisco accumulation factor 1.2, chloroplastic	443	20	1.32e-307	93.46	3	P:GO:0110102; C:GO:0009570
A01p40870.1_BnaDAR	-1.0397	3.13443	0.0488279	-0.274509	0.820088	0.0111154	0.999866	0.903676				YES					na	na	na																								NP_001189805.1Ribosomal protein L14p/L23e family protein	125	20	6.18e-84	100	10	P:GO:0006412; F:GO:0003729; F:GO:0003735; F:GO:0070180; C:GO:0022625
A01p40890.1_BnaDAR	0.378378	5.20481	-0.226635	-0.0184739	0.976805	9.45152e-05	0.999866	na				YES					na	na	na																								CAF2155529.1unnamed protein product	547	20	0	96.51	6	P:GO:0005978; F:GO:0005536; F:GO:0008466; F:GO:0016757; C:GO:0016020
A01p41040.1_BnaDAR	2.03115	-5.04633	-0.332093	0.213353	0.536764	0.00128464	0.999118	na			YES						1	AT3G04030	AT3G04030	Homeodomain-like superfamily protein;(source:Araport11)	(MYR2)	(MYR2)																					XP_022570615.1myb-related protein 2-like	394	20	2.11e-270	93.77	6	P:GO:0006355; F:GO:0003677; F:GO:0003700
A01p41090.1_BnaDAR	2.3664	3.53111	0.440545	-0.174349	0.0468553	9.58558e-06	0.960792	na		YES		YES					3	AT1G65850 AT5G38340 AT5G38350	AT1G65850	Disease resistance protein (TIR-NBS-LRR class) family;(source:Araport11)	0	0	AT5G38340	Disease resistance protein (TIR-NBS-LRR class) family;(source:Araport11)	0	0	AT5G38350	Disease resistance protein (NBS-LRR class) family;(source:Araport11)	0	0													XP_048601725.1probable disease resistance protein RPP1	1144	20	0	85.02	12	P:GO:0007165; P:GO:0098542; F:GO:0005524; F:GO:0016887; F:GO:0043531; C:GO:0016020
A01p41130.1_BnaDAR	1.7185	4.77338	-0.0671223	0.106524	na	0.0133417	na	na				YES					1	AT3G03980	AT3G03980	NAD(P)-binding Rossmann-fold superfamily protein;(source:Araport11)	0	0																					XP_013742276.1NADPH-dependent aldehyde reductase-like protein, chloroplastic	263	20	6.06e-179	95.53	4	F:GO:0004316; C:GO:0009507
A01p41180.1_BnaDAR	5.41686	2.14007	0.0594012	0.547083	0.00171061	0.130828	0.999866	na		YES							1	AT3G03980	AT3G03980	NAD(P)-binding Rossmann-fold superfamily protein;(source:Araport11)	0	0																					XP_048601742.1NADPH-dependent aldehyde reductase-like protein, chloroplastic	263	20	3.51e-178	96.38	4	F:GO:0004316; C:GO:0009507
A01p41260.1_BnaDAR	0.21024	5.13127	-0.255017	-0.313545	1	0.000148613	0.999866	na				YES					1	AT3G03940	AT3G03940	Casein kinase involved in phosphorylation and ubiquination of RYR/PYLs, resulting in negative regulation of ABA response. Also acts in GA response pathway along with RGA1/CCA1.	PHOTOREGULATORY PROTEIN KINASE 3 (PPK3)	PHOTOREGULATORY PROTEIN KINASE 3 (PPK3);MUT9P-LIKE-KINASE 2 (MLK2);ARABIDOPSIS EL1-LIKE 3 (AEL3)																					XP_048601727.1casein kinase 1-like protein HD16	704	20	0	96.47	23	P:GO:0001932; P:GO:0006897; P:GO:0009740; P:GO:0009788; P:GO:0031331; P:GO:0032436; P:GO:0032501; P:GO:0032922; P:GO:0042752; F:GO:0003677; F:GO:0004674; F:GO:0005515; F:GO:0005524; C:GO:0005634
A01p41270.1_BnaDAR	-1.90679	4.22977	0.186236	0.158525	0.553423	0.00217018	0.999866	na				YES					1	AT3G03920	AT3G03920	H/ACA ribonucleoprotein complex, subunit Gar1/Naf1 protein;(source:Araport11)	0	0																					XP_013729375.2putative H/ACA ribonucleoprotein complex subunit 1-like protein 1	203	20	1.56e-101	91.18	9	P:GO:0000454; P:GO:0016074; F:GO:0034513; C:GO:0009535; C:GO:0031429; C:GO:0031984
A01p41430.1_BnaDAR	0.283758	2.49669	0.249359	0.0400419	0.990032	0.0482592	0.999866	na				YES					1	AT3G03680	AT3G03680	Member of a family of Multiple C2 Domain and Transmembrane Region Proteins.	MULTIPLE C2 DOMAIN AND TRANSMEMBRANE REGION PROTEIN 14 (MCTP14)	MULTIPLE C2 DOMAIN AND TRANSMEMBRANE REGION PROTEIN 14 (MCTP14)																					XP_013729372.2FT-interacting protein 7	1027	20	0	95.44	8	F:GO:0016757; F:GO:0046872; C:GO:0000139; C:GO:0031982
A01p41470.1_BnaDAR	-0.314336	-1.19388	-0.072419	0.389778	0.925594	0.0465888	0.999866	0.712794			YES						1	AT3G03640	AT3G03640	Encodes beta-glucosidase (GLUC).	BETA GLUCOSIDASE 25 (BGLU25)	(GLUC);BETA GLUCOSIDASE 25 (BGLU25)																					XP_009102063.2probable inactive beta-glucosidase 25	549	20	0	97.16	15	P:GO:0005975; P:GO:0009651; P:GO:0019762; F:GO:0008422; F:GO:0019137; F:GO:0102799; C:GO:0005773; C:GO:0005783
A01p41500.1_BnaDAR	4.50047	4.77607	0.23437	0.144767	0.0314353	0.00194259	0.999866	na		YES		YES					1	AT3G03610	AT3G03610	Member of the ELMOD family.	ENGULFMENT AND CELL MOTILITY (ELMO) DOMAIN F (ELMOD_F)	ENGULFMENT AND CELL MOTILITY (ELMO) DOMAIN F (ELMOD_F);ENGULFMENT AND CELL MOTILITY (ELMO) DOMAIN E (ELMOD_E)																					XP_009102059.1ELMO domain-containing protein A isoform X2	322	20	2.32e-233	98.27	8	P:GO:0030587; P:GO:0030837; P:GO:0040011; P:GO:0048870; P:GO:0050764; P:GO:0051674; F:GO:0045159; C:GO:0005737
A01p41520.1_BnaDAR	-2.0675	4.82411	-0.199763	-0.234862	0.667699	0.00853358	0.999866	na				YES					na	na	na																								XP_013730908.1probable pectinesterase/pectinesterase inhibitor 25	613	20	0	94.34	14	P:GO:0042545; P:GO:0043086; P:GO:0045490; F:GO:0030599; F:GO:0045330; F:GO:0046910; C:GO:0005576; C:GO:0071944
A01p41550.1_BnaDAR	2.05831	4.83957	-0.934794	-0.118935	0.534413	0.00102596	0.714924	na				YES					1	AT3G10680	AT3G10680	SLI1 is a heat shock like protein that is found in sieve elements, sieve plates and spherical bodies peripheral to the mitochondria. Mutants show increased phloem feeding by aphids and decreased heat tolerance.	SIEVE ELEMENT-LINING CHAPERONE 1 (SLI1)	SIEVE ELEMENT-LINING CHAPERONE 1 (SLI1)																					CAF2155664.1unnamed protein product	392	20	4.01e-235	75.37	2	C:GO:0016020
A01p41670.1_BnaDAR	0.750451	-1.24391	-0.029014	-0.537298	0.476072	0.00684162	0.999866	0.0608097			YES						na	na	na																								XP_013730906.2assimilatory sulfite reductase (ferredoxin), chloroplastic	639	20	0	98.16	24	P:GO:0000103; P:GO:0006275; P:GO:0010629; P:GO:0019419; P:GO:0019424; P:GO:0045892; P:GO:0071103; P:GO:1900160; F:GO:0003690; F:GO:0016002; F:GO:0020037; F:GO:0046872; F:GO:0050311; F:GO:0051539; C:GO:0009337; C:GO:0042644
A01p41720.1_BnaDAR	-1.34878	5.13995	-0.591317	-0.34247	0.809241	0.000980247	0.961956	na				YES					na	na	na																								CAF2155704.1unnamed protein product	398	20	1.56e-235	59.38	31	P:GO:0000209; P:GO:0002066; P:GO:0007398; P:GO:0007422; P:GO:0007476; P:GO:0007498; P:GO:0007616; P:GO:0008104; P:GO:0008356; P:GO:0016360; P:GO:0030707; P:GO:0030718; P:GO:0035204; P:GO:0044237; P:GO:0044703; P:GO:0045314; P:GO:0045614; P:GO:0045747; P:GO:0048581; P:GO:0050767; P:GO:0051260; P:GO:0060562; P:GO:1903707; P:GO:2000027; F:GO:0008270; F:GO:0043168; F:GO:0061630; F:GO:1901981; C:GO:00…
A01p41880.1_BnaDAR	-0.12753	1.09339	0.0412723	-0.159411	0.984527	0.0208807	0.999866	0.836356				YES					1	AT3G10380	AT3G10380	Subunit of the Putative Arabidopsis Exocyst Complex	SUBUNIT OF EXOCYST COMPLEX 8 (SEC8)	SUBUNIT OF EXOCYST COMPLEX 8 (SEC8);SUBUNIT OF EXOCYST COMPLEX 8 (ATSEC8)																					CAF2155742.1unnamed protein product	1587	20	0	94.01	21	P:GO:0006508; P:GO:0006612; P:GO:0006893; P:GO:0006904; P:GO:0044248; P:GO:0051603; P:GO:0090522; F:GO:0004185; C:GO:0000145; C:GO:0005576; C:GO:0005773; C:GO:0005777; C:GO:0005789; C:GO:0005829
A01p42110.1_BnaDAR	3.28247	5.1472	-0.406786	0.131568	0.322688	0.00456538	0.995358	na				YES					1	AT3G09830	AT3G09830	Encodes a member of subfamily VIIa of the receptor-like cytoplasmic kinases (RLCKs). It contributes to pattern-triggered immunity in response to P. syringae.	PATTERN-TRIGGERED IMMUNITY (PTI) COMPROMISED RECEPTOR-LIKE CYTOPLASMIC KINASE 1 (PCRK1)	PATTERN-TRIGGERED IMMUNITY (PTI) COMPROMISED RECEPTOR-LIKE CYTOPLASMIC KINASE 1 (PCRK1);PBS1-LIKE 39 (PBL39)																					CAF2155798.1unnamed protein product	444	20	4.1e-307	93.3	19	P:GO:0002221; P:GO:0006468; P:GO:0007178; P:GO:0016310; P:GO:0042742; P:GO:0044416; P:GO:0046885; P:GO:0052167; P:GO:0052390; P:GO:0080142; F:GO:0004672; F:GO:0004675; F:GO:0005524; C:GO:0005886
A01p42180.1_BnaDAR	-1.38331	6.2037	-0.121713	0.364798	0.62153	2.22879e-07	0.999866	0.816367				YES					1	AT3G09720	AT3G09720	P-loop containing nucleoside triphosphate hydrolases superfamily protein;(source:Araport11)	RNA HELICASE 57 (RH57)	RNA HELICASE 57 (RH57); (ATRH57)																					KAH0943962.1hypothetical protein HID58_003599, partial	545	20	0	97.85	17	P:GO:0000398; P:GO:0010501; P:GO:0030490; F:GO:0003723; F:GO:0003724; F:GO:0005524; F:GO:0016787; F:GO:0016887; C:GO:0005730; C:GO:0005737; C:GO:0071013
A01p42230.1_BnaDAR	5.43631	0	-0.163092	0.293518	0.000976285	1	0.999866	na		YES							1	AT3G09640	AT3G09640	Encodes a cytosolic ascorbate peroxidase APX2. Ascorbate peroxidases are enzymes that scavenge hydrogen peroxide in plant cells. Eight types of APX have been described for Arabidopsis: three cytosolic (APX1, APX2, APX6), two chloroplastic types (stromal sAPX, thylakoid tAPX), and three microsomal (APX3, APX4, APX5) isoforms.	ASCORBATE PEROXIDASE 2 (APX2)	ASCORBATE PEROXIDASE 1B (APX1B);ASCORBATE PEROXIDASE 2 (APX2); (ATAPX2)																					CAF2155824.1unnamed protein product	250	20	3.29e-181	98.67	21	P:GO:0000302; P:GO:0017001; P:GO:0034599; P:GO:0042178; P:GO:0042744; P:GO:0098869; F:GO:0004130; F:GO:0016688; F:GO:0020037; F:GO:0046872; C:GO:0005829; C:GO:0009507
A01p42240.1_BnaDAR	0.0770113	2.43958	-0.099026	-0.227756	1	0.0361414	0.999866	0.951035				YES					1	AT3G09630	AT3G09630	Ribosomal protein L4/L1 family;(source:Araport11)	SUPPRESSOR OF ACAULIS 56 (SAC56)	SUPPRESSOR OF ACAULIS 56 (SAC56);RIBOSOMAL PROTEIN UL4Z (UL4Z)																					KAG5416304.1hypothetical protein IGI04_003871	406	20	8.12e-281	99.01	15	P:GO:0002181; P:GO:0006412; F:GO:0003729; F:GO:0003735; C:GO:0005618; C:GO:0005730; C:GO:0005773; C:GO:0005840; C:GO:0005886; C:GO:0009506; C:GO:0009507; C:GO:0022625; C:GO:0042788; C:GO:1990904
A01p42270.1_BnaDAR	4.99226	4.69903	0.756573	0.0513596	0.00578281	0.00124419	0.724543	na		YES		YES					1	AT3G09560	AT3G09560	The PAH1 gene encodes a phosphatidate phosphohydrolase. Mutant analysis revealed its involvement in galactolipid synthesis pathway, and the membrane lipid remodeling. The pah1pah2 double-mutant showed enhanced Al-susceptibility under low-P conditions, but there was no significant differences in Al tolerance between pah1pah2 and wild type when they were grown in a solution containing 35 &#956;M Pi.	PHOSPHATIDIC ACID PHOSPHOHYDROLASE 1 (PAH1)	PHOSPHATIDIC ACID PHOSPHOHYDROLASE 1 (ATPAH1);PHOSPHATIDIC ACID PHOSPHOHYDROLASE 1 (PAH1)																					CAF2155835.1unnamed protein product	491	20	5.87e-301	87.75	12	P:GO:0006886; P:GO:0008654; P:GO:0015833; P:GO:0016036; P:GO:0019375; P:GO:0044255; F:GO:0008195; C:GO:0000139; C:GO:0005829; C:GO:0032586; C:GO:0098791
A02p00310.1_BnaDAR	-1.8668	-3.47947	-0.156907	-0.128383	0.576047	0.0100403	0.999866	na			YES						2	AT5G10060 AT5G65180	AT5G10060	ENTH/VHS family protein;(source:Araport11)	0	0	AT5G65180	ENTH/VHS family protein;(source:Araport11)	0	0																	CAF2135536.1unnamed protein product	1086	20	0	96.3	8	P:GO:0006397; P:GO:0006970; P:GO:0009734; P:GO:0009742; P:GO:0010305; C:GO:0005737
A02p00370.1_BnaDAR	-0.127864	-2.26859	-0.808431	0.597138	1	0.000775121	0.509695	0.616838			YES						1	AT5G10170	AT5G10170	myo-inositol-1-phosphate synthase isoform 3.Expressed in leaf, root and silique. Immunolocaliazation experiments with an antibody recognizing MIPS1, MIPS2, and MIPS3 showed endosperm localization.	MYO-INOSITOL-1-PHOSPHATE SYNTHASE 3 (MIPS3)	MYO-INOSITOL-1-PHOSPHATE SYNTHASE 3 (MIPS3);MYO-INOSITOL-1-PHOSTPATE SYNTHASE 3 (ATMIPS3)																					XP_048602765.1probable inositol 3-phosphate synthase isozyme 3	510	20	0	99.22	10	P:GO:0006021; P:GO:0008654; P:GO:0009793; F:GO:0004512; C:GO:0005737
A02p00460.1_BnaDAR	-1.92669	-5.40785	-0.3957	0.0215585	0.674471	0.00219108	0.995931	na			YES						na	na	na																								XP_009125302.1protein DETOXIFICATION 28	500	20	0	97.57	16	P:GO:1990961; F:GO:0003677; F:GO:0015297; F:GO:0030527; F:GO:0042910; F:GO:0046982; C:GO:0000786; C:GO:0016020
A02p00500.1_BnaDAR	-0.797476	4.96499	0.172554	-0.35306	0.931728	0.00193863	0.999866	na				YES					1	AT5G10460	AT5G10460	Flowering time regulator; acts together with SRR1 in leaf initiation.	HAD-FAMILY REGULATOR OF DEVELOPMENT AND FLOWERING 1 (HDF1)	HAD-FAMILY REGULATOR OF DEVELOPMENT AND FLOWERING 1 (HDF1)																					XP_009125297.1uncharacterized protein LOC103850321 isoform X1	307	20	1.32e-220	97.72	2	F:GO:0016787
A02p00650.1_BnaDAR	0.199032	-3.30762	-0.334146	-0.0312517	1	0.0346412	0.999866	na			YES						1	AT5G10770	AT5G10770	Eukaryotic aspartyl protease family protein;(source:Araport11)	0	0																					XP_009125277.2aspartyl protease family protein At5g10770	477	20	0	96.35	5	P:GO:0006508; P:GO:0030163; F:GO:0004190
A02p00720.1_BnaDAR	-2.95027	4.48731	-0.308163	0.110844	0.426034	0.0177985	0.999866	na				YES					1	AT5G10870	AT5G10870	Encodes chorismate mutase AtCM2.	CHORISMATE MUTASE 2 (CM2)	CHORISMATE MUTASE 2 (CM2);CHORISMATE MUTASE 2 (ATCM2)																					CAF2135640.1unnamed protein product	260	20	1.68e-179	95.28	14	P:GO:0008652; P:GO:0009073; P:GO:0046417; P:GO:1901747; F:GO:0004106; F:GO:0042803; C:GO:0005737; C:GO:0005829
A02p00820.1_BnaDAR	0.024655	-5.76291	-0.244794	-0.349845	na	0.00285392	na	na			YES						1	AT5G11070	AT5G11070	hypothetical protein;(source:Araport11)	0	0																					CAF2135664.1unnamed protein product	135	20	7.85e-85	89.06
A02p00910.1_BnaDAR	-1.24722	5.22161	0.423517	0.237786	0.823919	0.00044549	0.983662	na				YES					1	AT5G11240	AT5G11240	GHS40 encodes a WD40 protein, that is localized in the nucleus and nucleolus. In the presence of high glucose it negatively regulates the expression of abscisic acid degradation and signaling genes.	NUCLEAR GLUCOSE-RESPONSIVE WD40 PROTEIN1 (NUGWD1)	NUCLEAR GLUCOSE-RESPONSIVE WD40 PROTEIN1 (NUGWD1); (ATGHS40);GLUCOSE HYPERSENSITIVE 40 (GHS40)																					CAF2135682.1unnamed protein product	616	20	0	95.1	10	P:GO:0006364; P:GO:0010628; P:GO:0045943; P:GO:0046345; P:GO:0090070; P:GO:2000234; C:GO:0001650; C:GO:0005654; C:GO:0005730
A02p00920.1_BnaDAR	-3.1091	-5.35314	0.0682869	0.0692041	0.379715	0.0047044	0.999866	na			YES						1	AT5G11260	AT5G11260	Basic leucine zipper (bZIP) transcription factor. Nuclear localization. Involved in light-regulated transcriptional activation of G-box-containing promoters. Negatively regulated by Cop1. Although cytokinins do not appear to affect the gene Primes promoter activity, they appear to stabilize the protein. HY5 plays a role in anthocyanin accumulation in far-red light and blue light, but not in red l…	0	0																					XP_013679061.1transcription factor HY5	166	20	3.96e-93	87.41	38	P:GO:0009409; P:GO:0009585; P:GO:0009740; P:GO:0009787; P:GO:0009958; P:GO:0009963; P:GO:0010099; P:GO:0010114; P:GO:0010218; P:GO:0010224; P:GO:0031539; P:GO:0042753; P:GO:0045944; P:GO:0071229; P:GO:0080167; F:GO:0000976; F:GO:0000977; F:GO:0000981; F:GO:0005515; C:GO:0005634; C:GO:0032993
A02p01000.1_BnaDAR	0.40685	3.83812	0.000712301	0.532447	0.923306	9.40818e-09	1	0.488727				YES					1	AT5G11420	AT5G11420	Encodes a DUF642 cell wall protein.	0	0																					CAF2135691.1unnamed protein product	366	20	1.79e-266	98.35	6	P:GO:0010030; P:GO:1902066; F:GO:0005515
A02p01080.1_BnaDAR	-0.98719	4.50587	-0.105167	-0.498112	0.912257	0.00942619	0.999866	na				YES					1	AT5G11580	AT5G11580	Regulator of chromosome condensation (RCC1) family protein;(source:Araport11)	0	0																					CAF2135712.1unnamed protein product	549	20	0	92.88	4	P:GO:0008150; F:GO:0003674; C:GO:0005829; C:GO:0005886
A02p01120.1_BnaDAR	4.29645	4.07519	-0.851074	0.288203	0.0786468	0.0209569	0.849101	na				YES					1	AT5G11630	AT5G11630	The mutant is insensitive to oxylipin 9-HOT treatment. Involved in plant defense.	NONRESPONDING TO OXYLIPINS 2 (NOXY2)	NONRESPONDING TO OXYLIPINS 2 (NOXY2)																					XP_013712561.1protein NONRESPONDING TO OXYLIPINS 2, mitochondrial isoform X1	93	20	2.24e-53	96.94	24	P:GO:0009635; P:GO:0010311; P:GO:0010821; P:GO:0019372; P:GO:0031407; P:GO:0042742; P:GO:0048311; P:GO:0050832; P:GO:0052543; P:GO:0071433; P:GO:2000023; C:GO:0005739
A02p01150.1_BnaDAR	-0.0462691	3.50682	0.317013	-0.275785	1	0.00248389	0.910857	0.822984				YES					na	na	na																								CAF2135731.1unnamed protein product	553	20	0	94.42	24	P:GO:0006623; P:GO:0006897; P:GO:0015833; P:GO:0072659; F:GO:0002020; F:GO:0005543; F:GO:0030276; C:GO:0005768; C:GO:0005802; C:GO:0005884; C:GO:0005886; C:GO:0009579; C:GO:0030125
A02p01190.1_BnaDAR	0.0937636	5.80468	-0.359164	-0.128743	1	0.000204624	0.998228	na				YES					1	AT5G11770	AT5G11770	NADH-ubiquinone oxidoreductase 20 kDa subunit;(source:Araport11)	0	0																					CAF2135745.1unnamed protein product	215	20	4.34e-155	98.13	18	P:GO:0009060; P:GO:0015990; P:GO:0022900; P:GO:0032981; F:GO:0008137; F:GO:0046872; F:GO:0048038; F:GO:0051539; C:GO:0005747
A02p01250.1_BnaDAR	0.254005	5.79446	-0.0479489	0.920509	0.988683	1.27022e-06	0.999866	0.178856				YES					1	AT5G11890	AT5G11890	harpin-induced protein;(source:Araport11)	EMBRYO DEFECTIVE 3135 (EMB3135)	EMBRYO DEFECTIVE 3135 (EMB3135)																					CAF2135761.1unnamed protein product	419	20	4.69e-266	84.21	6	P:GO:0006413; F:GO:0003743; C:GO:0016020
A02p01290.1_BnaDAR	0.379382	6.05489	0.268059	-0.300357	0.982992	1.72729e-05	0.99604	na				YES					1	AT5G11960	AT5G11960	magnesium transporter, putative (DUF803);(source:Araport11)	0	0																					CAF2135769.1unnamed protein product	457	20	0	97.4	8	P:GO:1903830; F:GO:0015095; C:GO:0005769; C:GO:0005886
A02p01330.1_BnaDAR	-0.655857	4.94901	-0.226773	-0.073288	0.970215	0.0134451	0.999866	na				YES					1	AT5G12010	AT5G12010	nuclease;(source:Araport11)	0	0																					CAF2135775.1unnamed protein product	444	20	0	87.34	2	F:GO:0046872
A02p01350.1_BnaDAR	2.29762	-3.66679	-0.184016	0.0996448	0.533672	0.0312448	0.999866	na			YES						1	AT5G12050	AT5G12050	rho GTPase-activating protein;(source:Araport11)	BIG GRAIN 1 (BG1)	BIG GRAIN 1 (BG1)																					CAF2135779.1unnamed protein product	348	20	6.24e-226	86.94	9	P:GO:0007623; P:GO:0009630; P:GO:0009734; P:GO:0010929; P:GO:0060918; P:GO:0080050; P:GO:0080113; C:GO:0005886
A02p01390.1_BnaDAR	-0.915083	-4.54458	-0.161491	-0.62288	0.885146	0.00393161	0.999866	na			YES						1	AT5G12130	AT5G12130	integral membrane TerC family protein;(source:Araport11)	PIGMENT DEFECTIVE 149 (pde149)	TELLURITE RESISTANCE C (ATTERC);PIGMENT DEFECTIVE 149 (pde149)																					CAF2135787.1unnamed protein product	377	20	5.4e-253	93.31	2	C:GO:0016020
A02p01660.1_BnaDAR	1.13181	3.76461	-0.629879	0.00709745	0.889	0.0386169	0.947966	na				YES					1	AT5G13060	AT5G13060	Encodes a novel Armadillo BTB protein that intreacts with the pre-replication complex and several transcription factors. Overexpression results in decreased cell proliferation and loss of function results in increased cell proliferation suggesting a role in negative regulation of cellular proliferation.	ARMADILLO BTB PROTEIN 1 (ABAP1)	ARMADILLO BTB PROTEIN 1 (ABAP1)																					CAF2135845.1unnamed protein product	756	20	0	88.22	10	P:GO:0008285; P:GO:0010558; P:GO:0016567; P:GO:2000104; C:GO:0005737; C:GO:0031261
A02p01720.1_BnaDAR	0.285174	0.260631	0.473303	1.64221	0.968745	0.907768	0.909785	0.00245984								YES	1	AT5G13180	AT5G13180	Encodes a NAC domain transcription factor that interacts with VND7 and negatively regulates xylem vessel formation; expression is both positively and negatively regulated in the transcriptional cascade involved in xylem vessel formation.	NAC DOMAIN CONTAINING PROTEIN 83 (NAC083)	NAC DOMAIN CONTAINING PROTEIN 83 (ANAC083);NAC DOMAIN CONTAINING PROTEIN 83 (NAC083);VND-INTERACTING 2 (VNI2)																					CAF2135859.1unnamed protein product	247	20	4.32e-180	95.76	11	P:GO:0001101; P:GO:0006355; P:GO:0009651; P:GO:0009737; P:GO:0010089; P:GO:0010150; P:GO:0010629; P:GO:0045892; F:GO:0003677; F:GO:0003700
A02p01910.1_BnaDAR	-1.1894	5.22275	0.589558	0.0579061	0.815036	0.000238402	0.911296	na				YES					1	AT5G13420	AT5G13420	Transaldolase which contributes to reactive oxygen species homeostasis in response to Glc during early seedling growth.	TRANSALDOLASE 2 (TRA2)	GLC-HYPERSENSITIVE MUTANT 2 (GSM2);TRANSALDOLASE 2 (TRA2)																					CAF2135905.1unnamed protein product	440	20	5.2e-292	96.08	8	P:GO:0005975; P:GO:0006098; F:GO:0004801; C:GO:0005737
A02p02110.1_BnaDAR	1.35219	3.25016	-0.869058	-0.103319	0.807132	0.0471387	0.801996	na				YES					1	AT5G13690	AT5G13690	Encodes an enzyme that is predicted to act as an alpha-N-acetylglucosaminidase (NAGLU). An naglu mutant arrests early in seed development but does not appear to have male or female gametophytic defects. Transcript levels for this gene are increased during reproductive development.	CYCLOPS 1 (CYL1)	N-ACETYL-GLUCOSAMINIDASE (NAGLU);CYCLOPS 1 (CYL1)																					CAF2135925.1unnamed protein product	464	20	0	96.45	7	P:GO:0009793; P:GO:0051781; C:GO:0005773; C:GO:0016020
A02p02190.1_BnaDAR	5.96493	0	-0.831872	-0.245536	0.00204496	1	0.863471	na		YES							1	AT5G13800	AT5G13800	Encodes a pheophytinase that is involved in chlorophyll breakdown. Its transcript levels increase during senescence and pph-1 mutants have a stay-green phenotype.	0	0																					CAF2135947.1unnamed protein product	562	20	0	95.35	7	P:GO:0015996; F:GO:0080124; C:GO:0009535; C:GO:0009570; C:GO:0031984
A02p02210.1_BnaDAR	0.938096	4.0908	0.614077	0.0192149	0.915573	0.0167094	0.9148	na				YES					1	AT5G13820	AT5G13820	Encodes a protein that specifically binds plant telomeric DNA repeats. It has a single Myb telomeric DNA-binding (SANT) domain in C-terminus that prefers the sequence TTTAGGG. Single Myb Histone (SMH) gene family member.	TELOMERIC DNA BINDING PROTEIN 1 (TBP1)	TELOMERIC DNA BINDING PROTEIN 1 (TBP1); (ATBP-1);H-PROTEIN PROMOTE (HPPBF-1); (ATTBP1); (ATBP1)																					CAF2135953.1unnamed protein product	391	20	6.91e-279	81.74	7	P:GO:0031627; P:GO:0060249; P:GO:0065008; F:GO:0003691; F:GO:0042162; C:GO:0000228; C:GO:0000783
A02p02370.1_BnaDAR	0.548988	-3.77189	0.0396772	-0.835631	0.929842	0.000128767	0.999866	0.0282271			YES						2	AT1G31180 AT5G14200	AT1G31180	The AtIMD3 is one out of 3 genes encoding the enzyme 3-isopropylmalate dehydrogenase involved in leucine biosynthesis in Arabidopsis. Its subcellular location has been targeted to plastids.	(IMDH3)	(IMDH3)	AT5G14200	The AtIMD1 is one out of 3 genes encoding the enzyme 3-isopropylmalate dehydrogenase involved in leucine biosynthesis in Arabidopsis. Its subcellular location has been targeted to plastids. Encodes methylthioalkylmalate dehydrogenase. Involved in glucosinolate biosynthesis, in methionine chain elongation. The mRNA is cell-to-cell mobile.	ISOPROPYLMALATE DEHYDROGENASE 1 (IMD1)	ISOPROPYLMALATE DEHYDROGENASE 1 (IMD1);ARABIDOPSIS ISOPROPYLMALATE DEHYDROGENASE 1 (ATIMD1)																	XP_013662408.13-isopropylmalate dehydrogenase 1, chloroplastic	406	20	1.67e-289	97.61	13	P:GO:0009098; P:GO:0009651; P:GO:0019761; F:GO:0000287; F:GO:0003862; F:GO:0051287; C:GO:0009570; C:GO:0009579; C:GO:0009941
A02p02590.1_BnaDAR	2.29285	3.43496	0.408462	-0.280944	0.454093	0.0343691	0.989185	na				YES					na	na	na																								CAF2136028.1unnamed protein product	663	20	0	88.9
A02p02950.1_BnaDAR	-0.591436	2.01202	0.29554	0.334841	0.849037	0.00566243	0.527599	0.278066				YES					1	AT5G15200	AT5G15200	Ribosomal protein S4;(source:Araport11)	RIBOSOMAL PROTEIN US4Z (US4Z)	RIBOSOMAL PROTEIN US4Z (US4Z)																					XP_009121599.140S ribosomal protein S9-1	197	20	1.21e-134	99.37	19	P:GO:0006412; P:GO:0042274; P:GO:0045903; F:GO:0003729; F:GO:0003735; F:GO:0019843; C:GO:0005618; C:GO:0005730; C:GO:0005774; C:GO:0009506; C:GO:0009507; C:GO:0022627; C:GO:0042788
A02p02970.1_BnaDAR	-0.0538929	2.34865	-1.18872	-0.0891096	1	0.00105264	0.100398	0.9737				YES					na	na	na																								CAF2136101.1unnamed protein product	114	20	1.03e-70	68.51	4	P:GO:0009740; C:GO:0005576
A02p02990.1_BnaDAR	0.912677	3.92914	0.0553598	-0.584842	0.915121	0.0198574	0.999866	na				YES					1	AT5G15280	AT5G15280	Pentatricopeptide repeat (PPR) superfamily protein;(source:Araport11)	0	0																					CAF2136103.1unnamed protein product	887	20	0	65.26	6	P:GO:0009451; P:GO:0090305; F:GO:0003723; F:GO:0004519; F:GO:0051536; C:GO:0043231
A02p03010.1_BnaDAR	-0.395466	-2.05828	0.546748	0.126777	0.938618	0.0100436	0.696579	0.95927			YES						1	AT5G15400	AT5G15400	Single copy gene encoding a putative ubiquitin conjugating E4 factor. Contains Ub elongating factor core domain and C-terminal U-box. Involved in ubiquitination of NLRs.	MUTANT, SNC1 -ENHANCING 3 (MUSE3)	R UBIQUITIN FUSION DEGRADATION PROTEIN2 (UFD2);MUTANT, SNC1 -ENHANCING 3 (MUSE3)																					XP_013662355.1probable ubiquitin conjugation factor E4	1040	20	0	97.07	13	P:GO:0000209; P:GO:0016567; P:GO:0030433; P:GO:0044248; F:GO:0034450; C:GO:0000151; C:GO:0005634; C:GO:0005737; C:GO:0005829
A02p03040.1_BnaDAR	1.03731	3.46796	0.451877	-0.334146	0.711964	0.000155052	0.528729	0.641252				YES					1	AT5G15450	AT5G15450	Encodes a chloroplast-targeted Hsp101 homologue. Functions as a molecular chaperone involved in plastid differentiation mediating internal thylakoid membrane formation and conferring thermotolerance to chloroplasts during heat stress. APG6 is constitutively expressed in the root tips, the organ boundary region, the reproductive tissues of mature plants where plastids exist as proplastids, and sli…	CASEIN LYTIC PROTEINASE B3 (CLPB3)	ALBINO AND PALE GREEN 6 (APG6); (ATCLPB3);CASEIN LYTIC PROTEINASE B-P (CLPB-P);CASEIN LYTIC PROTEINASE B3 (CLPB3)																					XP_013662352.1chaperone protein ClpB3, chloroplastic	964	20	0	98.96	13	P:GO:0009408; P:GO:0009658; P:GO:0042026; F:GO:0005524; F:GO:0016887; C:GO:0009507; C:GO:0009532; C:GO:0009570
A02p03050.1_BnaDAR	1.85891	1.84335	-0.687386	0.460439	0.239906	0.049487	0.640035	0.748913				YES					1	AT5G15470	AT5G15470	Encodes a protein with putative galacturonosyltransferase activity.	GALACTURONOSYLTRANSFERASE 14 (GAUT14)	GALACTURONOSYLTRANSFERASE 14 (GAUT14)																					XP_013662353.1probable galacturonosyltransferase 14 isoform X2	558	20	0	96.47	8	P:GO:0045489; P:GO:0071555; F:GO:0047262; C:GO:0000139
A02p03110.1_BnaDAR	2.51425	0.833545	-0.0491742	-1.5441	0.446074	0.78777	0.999866	0.0223477							YES		1	AT5G15580	AT5G15580	Encodes LONGIFOLIA1 (LNG1). Regulates leaf morphology by promoting cell expansion in the leaf-length direction. The LNG1 homologue LNG2 (At3g02170) has similar function.	LONGIFOLIA1 (LNG1)	LONGIFOLIA1 (LNG1); (ATLNG1);TON1 RECRUITING MOTIF 2 (TRM2)																					XP_048604549.1protein LONGIFOLIA 1-like	882	20	0	85.24	6	P:GO:0051513; C:GO:0005634; C:GO:0005829
A02p03170.1_BnaDAR	-0.411533	-1.31006	0.0310488	-0.150646	0.862218	0.0147481	0.999866	0.876159			YES						1	AT5G15680	AT5G15680	ARM repeat superfamily protein;(source:Araport11)	0	0																					CAF2136141.1unnamed protein product	1979	20	0	99.23	2	P:GO:0000902
A02p03550.1_BnaDAR	-0.192746	-1.68856	-0.770521	-0.0512545	0.980525	0.00853555	0.244697	0.978721			YES						1	AT5G16470	AT5G16470	zinc finger (C2H2 type) family protein;(source:Araport11)	METHYLENE BLUE SENSITIVITY 2 (MBS2)	METHYLENE BLUE SENSITIVITY 2 (MBS2)																					XP_013649841.2protein METHYLENE BLUE SENSITIVITY 2-like	103	20	1.22e-66	98.22	12	P:GO:0006355; P:GO:0031670; P:GO:0071452; P:GO:0071466; P:GO:1900055; F:GO:0003700; C:GO:0005634; C:GO:0005737
A02p03620.1_BnaDAR	-0.845506	-3.76239	0.559757	0.267384	0.885146	0.00181176	0.857607	0.917703			YES						1	AT5G16550	AT5G16550	Lipid droplet protein associated with LDAP3.	LDAP INTERACTING PROTEIN (LDIP)	LDAP INTERACTING PROTEIN (LDIP)																					XP_013674573.2uncharacterized protein LOC106379108	249	20	1.45e-154	88.51	8	P:GO:0140042; F:GO:0005515; C:GO:0005811; C:GO:0016020
A02p03760.1_BnaDAR	0.595606	3.98444	-0.226288	0.477927	0.969442	0.0225335	0.999866	0.873468				YES					1	AT5G16750	AT5G16750	Encodes a nucleolar localized WD-40 repeat protein that is preferentially expressed in dividing cells and is required for regulated division planes and embryo development.	TORMOZEMBRYO DEFECTIVE (TOZ)	TORMOZEMBRYO DEFECTIVE (TOZ)																					XP_009126138.1transducin beta-like protein 3	871	20	0	96.29	12	P:GO:0000472; P:GO:0000480; F:GO:0034511; C:GO:0005654; C:GO:0005730; C:GO:0030686; C:GO:0032040; C:GO:0034388
A02p03860.1_BnaDAR	0.414386	5.39544	0.0702116	-1.06367	0.980194	0.000160698	0.999866	0.226664				YES					1	AT5G16910	AT5G16910	encodes a gene similar to cellulose synthase. Located in Golgi membranes. The mRNA is cell-to-cell mobile.	CELLULOSE-SYNTHASE LIKE D2 (CSLD2)	CELLULOSE-SYNTHASE LIKE D2 (CSLD2); (ATCSLD2)																					XP_009126147.1cellulose synthase-like protein D2	1140	20	0	97.07	19	P:GO:0009409; P:GO:0030244; P:GO:0048767; P:GO:0071669; P:GO:0097502; F:GO:0016760; F:GO:0051753; C:GO:0000139; C:GO:0005768; C:GO:0005783; C:GO:0005794; C:GO:0005802; C:GO:0005886; C:GO:0016020
A02p03930.1_BnaDAR	5.96523	0	-0.460147	0.0780648	0.000713003	1	0.989185	na		YES							4	AT1G30530 AT5G17030 AT5G17040 AT5G17050	AT1G30530	The At1g30530 gene encodes a UDP-rhamnose:flavonol-3-O-rhamnosyltransferase (UGT78D1) attaching a rhamnosyl residue to the 3-O-position of the flavonols kaempferol and quercetin	UDP-GLUCOSYL TRANSFERASE 78D1 (UGT78D1)	UDP-GLUCOSYL TRANSFERASE 78D1 (UGT78D1)	AT5G17030	UDP-glucosyl transferase 78D3;(source:Araport11)	UDP-GLUCOSYL TRANSFERASE 78D3 (UGT78D3)	UDP-GLUCOSYL TRANSFERASE 78D3 (UGT78D3)	AT5G17040	UDP-Glycosyltransferase superfamily protein;(source:Araport11)	0	0	AT5G17050	The At5g17050 encodes a anthocyanidin 3-O-glucosyltransferase which specifically glucosylates the 3-position of the flavonoid C-ring. Anthocyanidins such as cyanidin and pelargonidin as well as flavonols such as kaempferol and quercetin are accepted substrates. Role in the glycosylation of coumarins for iron (Fe) acquisition under low-Fe conditions.	UDP-GLUCOSYL TRANSFERASE 78D2 (UGT78D2)	UDP-GLUCOSYL TRANSFERASE 78D2 (UGT78D2)									CAF2136312.1unnamed protein product	458	20	0	97.16	15	P:GO:0006805; P:GO:0009718; P:GO:0017000; P:GO:0033303; P:GO:0033330; P:GO:0033485; P:GO:0044249; P:GO:0051555; P:GO:0080167; F:GO:0008194; F:GO:0047213; F:GO:0080043; F:GO:0080044; F:GO:0080059; C:GO:0043231
A02p03960.1_BnaDAR	4.24706	0	0.123184	-0.46248	0.0151141	1	0.999866	0.789021		YES							1	AT5G17170	AT5G17170	rubredoxin family protein;(source:Araport11)	ENHANCER OF SOS3-1 (ENH1)	ENHANCER OF SOS3-1 (ENH1)																					CAF2136318.1unnamed protein product	271	20	1.33e-186	97.13	6	F:GO:0003729; F:GO:0005506; C:GO:0016020
A02p04080.1_BnaDAR	0.881047	5.14572	0.90153	-0.473798	0.917972	0.00101874	0.789328	na				YES					1	AT5G17240	AT5G17240	NMD epigenetically regulates FLC though SDG40 to modulate flowering time.	SET DOMAIN GROUP 40 (SDG40)	SET DOMAIN GROUP 40 (SDG40)																					XP_013649800.1protein SET DOMAIN GROUP 40-like	481	20	0	93.93	5	P:GO:0018026; P:GO:0032259; P:GO:0044237; F:GO:0008168; F:GO:0016279
A02p04100.1_BnaDAR	-5.5581	5.37149	-0.369018	-0.0304518	0.00354095	0.000467524	0.998228	na	YES			YES					1	AT5G17290	AT5G17290	Autophagy protein ATG5. Forms a conjugate with ATG12 with an essential role in plant nutrient recycling. Mutants missing ATG5 display early senescence and are hypersensitive to nitrogen or carbon starvation, accompanied by a more rapid loss of organellar and cytoplasmic proteins.	AUTOPHAGY 5 (APG5)	AUTOPHAGY 5 (ATG5); (ATATG5);AUTOPHAGY 5 (APG5)																					CAF2136340.1unnamed protein product, partial	361	20	3.46e-266	96.5	14	P:GO:0000045; P:GO:0000422; P:GO:0006501; P:GO:0006914; P:GO:0006995; P:GO:0010150; P:GO:0042594; P:GO:0044804; P:GO:0050832; C:GO:0005737; C:GO:0034045; C:GO:0034274
A02p04160.1_BnaDAR	-4.64971	-5.24885	0.01801	0.397863	0.057832	0.00397735	0.999866	na			YES						1	AT5G17370	AT5G17370	Transducin/WD40 repeat-like superfamily protein;(source:Araport11)	0	0																					CAF2136357.1unnamed protein product, partial	518	20	0	94.4	8	P:GO:0008380; P:GO:0043687; F:GO:0003723; C:GO:0005654; C:GO:0005682; C:GO:0071011; C:GO:0071013; C:GO:0080008
A02p04220.1_BnaDAR	1.83665	-5.9346	-0.808348	-0.0842176	0.70371	0.000519055	0.867805	na			YES						1	AT5G17460	AT5G17460	glutamyl-tRNA (Gln) amidotransferase subunit C;(source:Araport11)	DROUGHT AND FREEZING RESPONSIVE GENE 1 (DFR1)	DROUGHT AND FREEZING RESPONSIVE GENE 1 (DFR1)																					XP_013707433.1uncharacterized protein LOC106411256	305	20	4.99e-199	93.35	4	P:GO:2000214; C:GO:0005739
A02p04490.1_BnaDAR	0.829362	4.54356	5.57415e-05	-0.0251039	0.945168	0.0293818	na	na				YES					1	AT5G17800	AT5G17800	Member of the R2R3 factor gene family that acts as a cell-specific repressor of quiescent center (QC) divisions in the primary root, acting through the BR signaling pathway. Works with BES1 to regulate QC division in the root.	MYB DOMAIN PROTEIN 56 (MYB56)	MYB DOMAIN PROTEIN 56 (AtMYB56);BRASSINOSTEROIDS AT VASCULAR AND ORGANIZING CENTER (BRAVO);MYB DOMAIN PROTEIN 56 (MYB56)																					CAF2136437.1unnamed protein product	320	20	2.49e-227	92.55	44	P:GO:0001935; P:GO:0006357; P:GO:0009414; P:GO:0009651; P:GO:0009723; P:GO:0009737; P:GO:0009739; P:GO:0010200; P:GO:0010628; P:GO:0010929; P:GO:0030154; P:GO:0042742; P:GO:0045893; P:GO:0046677; P:GO:0046686; P:GO:0048579; P:GO:0050832; P:GO:0051782; P:GO:0071367; P:GO:0080050; P:GO:0080060; P:GO:0080113; P:GO:1904961; P:GO:2000022; P:GO:2000031; P:GO:2001038; F:GO:0000978; F:GO:0000981; F:GO:00…
A02p04770.1_BnaDAR	-5.39552	-4.27337	0.405223	0.366357	0.015487	0.0256999	0.995983	na	YES		YES						1	AT5G18180	AT5G18180	H/ACA ribonucleoprotein complex, subunit Gar1/Naf1 protein;(source:Araport11)	0	0																					CAF2136506.1unnamed protein product	194	20	1.88e-100	89.39	9	P:GO:0000454; P:GO:0016074; F:GO:0034513; C:GO:0009535; C:GO:0031429; C:GO:0031984
A02p05040.1_BnaDAR	5.27481	0	-0.855309	0.914279	0.0113699	1	0.8379	na		YES							1	AT5G18600	AT5G18600	Encodes a member of the CC-type glutaredoxin (ROXY) family that has been shown to interact with the transcription factor TGA2 and suppress ORA59 promoter activity.	(ROXY10)	(ROXY10)																					CAF2136566.1unnamed protein product	102	20	1.61e-66	98.63	2	P:GO:0000122
A02p05070.1_BnaDAR	-2.22064	3.49155	-0.366753	0.483399	0.564741	0.0476948	0.998761	na				YES					1	AT5G18650	AT5G18650	Encodes a RING-type E3 ubiquitin ligase that interacts with and ubiquitinates MYB30, leads to MYB30 proteasomal degradation and downregulation of its transcriptional activity. Since MYB30 is a positive regulator of Arabidopsis HR and defence responses, MIEL1 is involved in the negative regulation of these processes. The mRNA is cell-to-cell mobile.	MYB30-INTERACTING E3 LIGASE 1 (MIEL1)	MYB30-INTERACTING E3 LIGASE 1 (MIEL1)																					XP_009126278.1E3 ubiquitin-protein ligase MIEL1	268	20	1.07e-204	95.55	19	P:GO:0006511; P:GO:0016567; P:GO:0031331; P:GO:0031398; P:GO:0032436; P:GO:0051865; P:GO:0070987; P:GO:1900425; F:GO:0002039; F:GO:0008134; F:GO:0008270; F:GO:0042803; F:GO:0061630; C:GO:0000151; C:GO:0005634; C:GO:0005829; C:GO:0016607
A02p05130.1_BnaDAR	0.826054	5.35285	0.524543	-0.416502	0.90284	0.000118811	0.948956	na				YES					1	AT5G18900	AT5G18900	2-oxoglutarate-dependent dioxygenase	0	0																					CAF2136589.1unnamed protein product	294	20	1.8e-216	97.44	18	P:GO:0016310; P:GO:0018401; P:GO:0019471; F:GO:0004656; F:GO:0004674; F:GO:0005506; F:GO:0005524; F:GO:0031418; C:GO:0005634; C:GO:0005789; C:GO:0005794
A02p05280.1_BnaDAR	0	4.43064	0.0741097	-0.27347	1	0.0333378	na	na				YES					1	AT5G19151	AT5G19151	hypothetical protein;(source:Araport11)	0	0																					XP_013727710.1uncharacterized protein BNAANNG08720D	76	20	6.45e-43	91.08	2	P:GO:0008150; F:GO:0003674
A02p05590.1_BnaDAR	-0.552937	1.57573	0.060731	0.328829	0.837833	0.0201946	0.999866	0.572599				YES					1	AT5G19510	AT5G19510	Translation elongation factor EF1B/ribosomal protein S6 family protein;(source:Araport11)	0	0																					XP_013721968.1elongation factor 1-beta 2	224	20	7.88e-126	94.36	14	P:GO:0006414; P:GO:0042742; F:GO:0003746; F:GO:0005085; C:GO:0005773; C:GO:0005829; C:GO:0005853; C:GO:0009506; C:GO:0048046
A02p05690.1_BnaDAR	0.115522	-3.69022	-0.231729	-0.0628154	1	2.97129e-05	0.999866	0.980039			YES						1	AT5G19600	AT5G19600	Encodes sulfate transporter Sultr3;5.	SULFATE TRANSPORTER 3;5 (SULTR3;5)	SULFATE TRANSPORTER 3;5 (SULTR3;5)																					XP_013721996.2probable sulfate transporter 3.5	634	20	0	98.66	12	P:GO:0098656; P:GO:1902358; F:GO:0008271; F:GO:0008509; F:GO:0015293; C:GO:0005886; C:GO:0016020
A02p06020.1_BnaDAR	-1.63921	3.65137	-0.319497	0.0887533	0.676949	0.0109589	0.980427	na				YES					1	AT5G20070	AT5G20070	RNA-decapping activity; prefers NADH-RNA over other types of capped RNA.	NUDIX HYDROLASE HOMOLOG 19 (NUDX19)	ARABIDOPSIS THALIANA NUDIX HYDROLASE HOMOLOG 19 (atnudt19);NUDIX HYDROLASE HOMOLOG 19 (NUDX19);NUDIX HYDROLASE HOMOLOG 19 (ATNUDX19)																					RID73733.1hypothetical protein BRARA_B00865	402	20	3.4e-296	96.42	15	P:GO:0006734; P:GO:0006742; P:GO:0019677; F:GO:0000210; F:GO:0035529; F:GO:0046872; C:GO:0005829; C:GO:0009507
A02p06350.1_BnaDAR	7.30647	0	2.30409	0.532487	7.42115e-06	1	0.00721309	0.856643		YES				YES			1	AT5G20630	AT5G20630	Encodes a germin-like protein. Its transcripts are more abundant in RNA from leaves collected in the evening, suggesting some kind of circadian regulation.	GERMIN 3 (GER3)	GERMIN-LIKE PROTEIN 3 (GLP3); (GLP3A);GERMIN 3 (GER3);ARABIDOPSIS THALIANA GERMIN 3 (ATGER3); (GLP3B)																					XP_013721914.2germin-like protein subfamily 3 member 3	219	20	7.97e-144	93.59	10	P:GO:0009409; P:GO:0009735; F:GO:0030145; C:GO:0005634; C:GO:0009505; C:GO:0031012; C:GO:0048046
A02p06440.1_BnaDAR	-0.666737	-6.21774	-1.8343	0.0212325	0.956157	0.000198911	0.075578	na			YES						1	AT5G20700	AT5G20700	senescence-associated family protein, putative (DUF581);(source:Araport11)	0	0																					CAF2136857.1unnamed protein product	147	20	2.36e-103	95.25	14	P:GO:0009744; P:GO:0009749; P:GO:0042594; P:GO:1905582; F:GO:0046872; C:GO:0005634; C:GO:0005737
A02p06760.1_BnaDAR	-0.617725	1.60181	0.267057	0.112998	0.713117	0.00285515	0.949299	0.955435				YES					1	AT5G59870	AT5G59870	Encodes HTA6, a histone H2A protein.	HISTONE H2A 6 (HTA6)	(H2A.W.6);HISTONE H2A 6 (HTA6)																					XP_009126642.1probable histone H2A.7	148	20	8.49e-93	98.08	20	P:GO:0031507; P:GO:0045892; P:GO:0051276; P:GO:0070828; F:GO:0003677; F:GO:0003682; F:GO:0030527; F:GO:0046982; C:GO:0000228; C:GO:0000786; C:GO:0005634; C:GO:0005721; C:GO:0005730; C:GO:0009506
A02p06910.1_BnaDAR	3.31292	-4.79573	0.28391	-0.475013	0.280145	0.00656681	0.999866	na			YES						na	na	na																								CAF2136954.1unnamed protein product	343	20	6.51e-246	97.64	14	P:GO:0008643; P:GO:0098656; P:GO:1902559; F:GO:0008509; F:GO:0015297; F:GO:0046964; C:GO:0000139; C:GO:0005789; C:GO:0016020; C:GO:0098791
A02p06980.1_BnaDAR	3.12016	7.24143	-0.1692	-0.0237885	0.391775	3.76322e-05	na	na				YES					1	AT5G59670	AT5G59670	Leucine-rich repeat protein kinase family protein;(source:Araport11)	0	0																					CAF2136967.1unnamed protein product	1697	20	0	78.62	13	P:GO:0006979; P:GO:0007165; P:GO:0009845; P:GO:0016310; P:GO:0045087; P:GO:0046777; F:GO:0001653; F:GO:0004674; F:GO:0005524; C:GO:0005886; C:GO:0016020
A02p07120.1_BnaDAR	-1.90786	4.62097	0.265032	-0.102288	0.691818	0.00682415	0.999866	na				YES					na	na	na																								CAF2136989.1unnamed protein product	168	20	4.35e-107	89.55	2	P:GO:0000460
A02p07330.1_BnaDAR	0.17075	2.63689	-0.108003	0.184989	1	0.0177645	0.999866	0.957093				YES					na	na	na																								CAF2137043.1unnamed protein product	503	20	0	97.05	10	P:GO:0006351; F:GO:0003676; F:GO:0017018; C:GO:0000428; C:GO:0005634
A02p07390.1_BnaDAR	2.036	-5.8805	-0.792207	0.41927	0.548004	0.000118199	0.862316	na			YES						na	na	na																								CAF2137061.1unnamed protein product	552	20	0	81.24
A02p07420.1_BnaDAR	0	4.38371	-0.156985	0.191569	1	0.0156591	0.999866	na				YES					2	AT5G52370 AT5G58990	AT5G52370	28S ribosomal S34 protein;(source:Araport11)	RIBOSOMAL PROTEIN MS34 (MS34)	RIBOSOMAL PROTEIN MS34 (MS34)	AT5G58990	28S ribosomal S34 protein;(source:Araport11)	0	0																	XP_009126721.1uncharacterized protein LOC103851606	151	20	1.35e-104	95.81	6	F:GO:0003735; C:GO:0005739; C:GO:0005840
A02p07700.1_BnaDAR	1.40254	-1.01411	-0.464944	-1.48372	0.459885	0.344428	0.726039	4.09946e-05							YES		1	AT5G58430	AT5G58430	A member of EXO70 gene family, putative exocyst subunits, conserved in land plants. Arabidopsis thaliana contains 23 putative EXO70 genes, which can be classified into eight clusters on the phylogenetic tree. Targeted by AvrPtoB to manipulate the defense molecule secretion machinery.	EXOCYST SUBUNIT EXO70 FAMILY PROTEIN B1 (EXO70B1)	EXOCYST SUBUNIT EXO70 FAMILY PROTEIN B1 (EXO70B1);EXOCYST SUBUNIT EXO70 FAMILY PROTEIN B1 (ATEXO70B1)																					CAF2137141.1unnamed protein product	619	20	0	96.12	38	P:GO:0006887; P:GO:0006955; P:GO:0009414; P:GO:0009789; P:GO:0015031; P:GO:0042742; P:GO:0050832; P:GO:0052542; P:GO:0090333; P:GO:1901332; P:GO:1905959; F:GO:0005515; F:GO:0005546; C:GO:0000145; C:GO:0005829; C:GO:0005886; C:GO:0012505; C:GO:0045335; C:GO:0070062; C:GO:0099568
A02p07770.1_BnaDAR	1.2819	-5.16057	-0.702434	-0.664474	0.859527	0.00338662	0.924314	na			YES						na	na	na																								CAF2137161.1unnamed protein product	626	20	0	93.73	11	P:GO:0016310; P:GO:0035556; P:GO:0046777; F:GO:0004674; F:GO:0005524; C:GO:0005634; C:GO:0005737; C:GO:0005829
A02p07800.1_BnaDAR	5.73412	0	0.683152	-0.365551	0.00110703	1	0.869089	na		YES							1	AT5G58330	AT5G58330	lactate/malate dehydrogenase family protein;(source:Araport11)	NADP-DEPENDENT MALATE DEHYDROGENASE (NADP-MDH)	NADP-DEPENDENT MALATE DEHYDROGENASE (NADP-MDH)																					CAF2137168.1unnamed protein product	443	20	0	98.61	23	P:GO:0006099; P:GO:0006101; P:GO:0006107; P:GO:0006108; P:GO:0006734; P:GO:0006805; P:GO:0016999; P:GO:0051775; F:GO:0008746; F:GO:0030060; F:GO:0046554; C:GO:0005739; C:GO:0009507; C:GO:0009570; C:GO:0009579; C:GO:0009941; C:GO:0048046
A02p07830.1_BnaDAR	4.111	-1.5563	-0.714749	0.175069	0.00587056	0.2752	0.637836	0.954116		YES							1	AT5G58300	AT5G58300	Atypical LRR-receptor-kinase with polarized localization to lateral pericycle facing wall at the inner PM domain that functions in root cell proliferation.	KINASE ON THE INSIDE (KOIN)	KINASE ON THE INSIDE (KOIN)																					CAF2137175.1unnamed protein product	651	20	0	89.74	8	P:GO:0016310; F:GO:0004672; F:GO:0005524; C:GO:0005886; C:GO:0016020
A02p08100.1_BnaDAR	0.93206	4.88283	-0.175422	-0.483105	0.907414	0.00159869	0.999866	na				YES					1	AT5G57930	AT5G57930	ACCUMULATION OF PHOTOSYSTEM ONE 2	ACCUMULATION OF PHOTOSYSTEM ONE 2 (APO2)	EMBRYO DEFECTIVE 1629 (emb1629);ACCUMULATION OF PHOTOSYSTEM ONE 2 (APO2)																					CAF2137244.1unnamed protein product	444	20	0	96.18	2	F:GO:0003723
A02p08190.1_BnaDAR	-1.58613	-4.38917	0.534643	0.184176	0.774398	0.0160339	0.97881	na			YES						1	AT5G57800	AT5G57800	encodes a transmembrane protein with similarity to the sterol desaturase family at the N-terminus and to the short-chain dehydrogenase/reductase family at the C-terminus. Mutant analyses indicate this protein is involved in cuticle membrane and wax biosynthesis. The mRNA is cell-to-cell mobile.	ECERIFERUM 3 (CER3)	FACELESS POLLEN 1 (FLP1); (WAX2);ECERIFERUM 3 (CER3); (YRE)																					CAF2137273.1unnamed protein product	630	20	0	97.14	8	P:GO:0008610; F:GO:0005506; F:GO:0016491; C:GO:0016020
A02p08230.1_BnaDAR	0.701091	4.34869	-1.03037	0.152583	0.955258	0.0137309	0.715907	na				YES					1	AT5G57740	AT5G57740	Encodes a RING-type E3 ligase XBAT32. Mediates the proteasomal degradation of the ethylene biosynthetic enzyme, 1-aminocyclopropane-1-carboxylate synthase 7.	XB3 ORTHOLOG 2 IN ARABIDOPSIS THALIANA (XBAT32)	XB3 ORTHOLOG 2 IN ARABIDOPSIS THALIANA (XBAT32)																					XP_009126815.2E3 ubiquitin-protein ligase XBAT32 isoform X1	505	20	0	94.88	19	P:GO:0006511; P:GO:0009733; P:GO:0010311; P:GO:0010366; P:GO:0032353; P:GO:0044248; P:GO:0045763; P:GO:0051865; F:GO:0004842; F:GO:0005515; F:GO:0046872
A02p08380.1_BnaDAR	-0.450628	0.281535	1.39417	1.59016	0.929541	0.912299	0.0174753	0.00317661						YES		YES	1	AT5G57580	AT5G57580	Required for the expression of a guardee/decoy or a negative regulator of immunity mediated by receptors carrying an N-terminal Toll-interleukin-1 receptor-like domain.	(CBP60B)	(CBP60B)																					CAF2137320.1unnamed protein product	629	20	0	92.36	12	P:GO:0006355; P:GO:0080142; F:GO:0003700; F:GO:0005516; F:GO:0043565; C:GO:0005634
A02p08430.1_BnaDAR	-0.329172	-2.5222	-0.192262	-1.08951	0.949356	0.000316847	0.999866	0.0604843			YES						1	AT5G57560	AT5G57560	Encodes a cell wall-modifying enzyme, rapidly upregulated in response to environmental stimuli.	TOUCH 4 (TCH4)	TOUCH 4 (TCH4); (ATXTH22);XYLOGLUCAN ENDOTRANSGLUCOSYLASE/HYDROLASE 22 (XTH22)																					XP_033140790.1xyloglucan endotransglucosylase/hydrolase protein 22	283	20	2.98e-214	98.45	19	P:GO:0009408; P:GO:0009409; P:GO:0009612; P:GO:0009664; P:GO:0009733; P:GO:0009741; P:GO:0010411; P:GO:0042546; P:GO:0071555; F:GO:0004553; F:GO:0016762; C:GO:0005618; C:GO:0005794; C:GO:0048046
A02p08550.1_BnaDAR	0.416227	3.73142	0.428625	0.62234	0.982879	0.0231126	0.986681	na				YES					1	AT5G57370	AT5G57370	U4/U6.U5 small nuclear ribonucleoprotein;(source:Araport11)	0	0																					CAF2137368.1unnamed protein product	204	20	2.13e-76	85.44	8	P:GO:0006397; P:GO:0008380; C:GO:0005634; C:GO:1990904
A02p08570.1_BnaDAR	5.21571	5.28266	0.762425	0.155422	0.00483162	0.000312552	0.724543	na		YES		YES					1	AT5G57345	AT5G57345	OXR is a single copy gene in Arabidopsis. It is localized to the ER. It is expressed throughout the plant and expression is induced in response to abiotic stress. While the function of OXR is unknown, overexpression results in increased abiotic stress tolerance and increased ascorbic acid content.	(ATOXR)	(ATOXR)																					XP_009126845.1uncharacterized protein LOC103851718	190	20	1.67e-108	80.81	8	P:GO:0034599; P:GO:0071470; C:GO:0005783; C:GO:0016020
A02p08620.1_BnaDAR	-0.575877	1.4613	0.697558	0.257428	0.670503	0.00142757	0.139767	0.821503				YES					1	AT5G57290	AT5G57290	60S acidic ribosomal protein family;(source:Araport11)	RIBOSOMAL P3 PROTEIN B (P3B)	RIBOSOMAL PROTEIN P3Y (P3Y); (ATP3B);RIBOSOMAL P3 PROTEIN B (P3B)																					XP_013684618.160S acidic ribosomal protein P3-2 isoform X1	120	20	5.56e-39	98.35	9	P:GO:0006414; F:GO:0003735; C:GO:0005634; C:GO:0005840; C:GO:0022626; C:GO:1990904
A02p08700.1_BnaDAR	-1.96807	5.56061	-0.349755	0.808067	0.602761	0.000194669	0.998761	na				YES					1	AT5G57130	AT5G57130	Encodes a member of an eight-gene family (SMAX1 and SMAX1-like) that has weak similarity to AtHSP101, a ClpB chaperonin required for thermotolerance.	SMAX1-LIKE 5 (SMXL5)	SMAX1-LIKE 5 (SMXL5)																					CAF2137411.1unnamed protein product	987	20	0	86.75	7	P:GO:0010233; P:GO:0033500; P:GO:0065008; C:GO:0016020
A02p08710.1_BnaDAR	-0.113898	6.2987	0.609759	-0.182267	1	9.2032e-08	0.909785	0.961117				YES					1	AT5G57120	AT5G57120	nucleolar/coiled-body phosphoprotein;(source:Araport11)	0	0																					CAF2137414.1unnamed protein product	401	20	1.8e-196	82.81	2	C:GO:0005730
A02p08950.1_BnaDAR	-1.53369	4.54085	-0.0447532	-0.293886	0.662763	0.000948926	0.999866	0.794776				YES					2	AT4G26230 AT5G56710	AT4G26230	Ribosomal protein L31e family protein;(source:Araport11)	RIBOSOMAL PROTEIN EL31Y (EL31Y)	RIBOSOMAL PROTEIN EL31Y (EL31Y)	AT5G56710	Ribosomal protein L31e family protein;(source:Araport11)	RIBOSOMAL PROTEIN EL31X (EL31X)	RIBOSOMAL PROTEIN EL31X (EL31X)																	XP_009120181.160S ribosomal protein L31-3	119	20	1.38e-75	99.24	12	P:GO:0002181; F:GO:0003729; F:GO:0003735; C:GO:0005618; C:GO:0009506; C:GO:0022625; C:GO:0042788
A02p09130.1_BnaDAR	1.3224	5.06102	0.332951	0.413579	0.817578	0.00146777	0.999845	na				YES					na	na	na																								CAF2137521.1unnamed protein product	84	20	4.95e-55	81.86	5	F:GO:0004497; F:GO:0005506; F:GO:0016705; F:GO:0020037; F:GO:0046872
A02p09140.1_BnaDAR	-0.714796	4.75815	-0.19717	0.146627	0.955529	0.00760848	0.999866	na				YES					na	na	na																								CAF2137522.1unnamed protein product, partial	120	14	4.61e-79	84.79	2	F:GO:0004672; F:GO:0005524
A02p09320.1_BnaDAR	-0.325372	5.40621	-0.0892793	-0.0831769	0.984659	4.43374e-05	0.999866	na				YES					1	AT5G56180	AT5G56180	encodes a protein whose sequence is similar to actin-related proteins (ARPs) in other organisms. Member of nuclear ARP family of genes.	ACTIN-RELATED PROTEIN 8 (ARP8)	(ARP8);ACTIN-RELATED PROTEIN 8 (ARP8);ACTIN-RELATED PROTEIN 8 (ATARP8)																					CAF2137562.1unnamed protein product	473	20	0	95.3	4	P:GO:0007010; P:GO:0030029; F:GO:0005200; C:GO:0005634
A02p09400.1_BnaDAR	-0.622412	0.358241	2.54682	-0.365949	0.827241	0.805384	6.76949e-08	0.865998						YES			2	AT5G56010 AT5G56030	AT5G56010	A member of heat shock protein 90 (HSP90) gene family. Expressed in all tissues and abundant in root apical meristem, pollen and tapetum. Expression is NOT heat-induced but induced by IAA and NaCl. Overexpression reduced tolerance to heat and conferred higher tolerance to calcium. The mRNA is cell-to-cell mobile.	HEAT SHOCK PROTEIN 81-3 (HSP81-3)	HEAT SHOCK PROTEIN 90.3 (AtHsp90.3);HEAT SHOCK PROTEIN 90-3 (AtHsp90-3);HEAT SHOCK PROTEIN 81-3 (HSP81-3);HEAT SHOCK PROTEIN 81.3 (Hsp81.3)	AT5G56030	A member of heat shock protein 90 (HSP90) gene family. Expressed in all tissues and abundant in root apical meristem, pollen and tapetum. Expression is NOT heat-induced but induced by IAA and NaCl. Interacts with HsfA1d in the cytosol and the nucleus and negatively regulates HsfA1d. Did not bind to AtHsfA4c. The mRNA is cell-to-cell mobile.	HEAT SHOCK PROTEIN 81-2 (HSP81-2)	HEAT SHOCK PROTEIN 81.2 (HSP81.2);HEAT SHOCK PROTEIN 81-2 (HSP81-2)																	XP_033139627.1heat shock protein 90-2	696	20	0	98.65	23	P:GO:0006457; P:GO:0009408; P:GO:0042742; P:GO:0045087; P:GO:0051131; P:GO:0061077; P:GO:0071277; F:GO:0005524; F:GO:0016887; F:GO:0051082; F:GO:0140662; C:GO:0005618; C:GO:0005730; C:GO:0005774; C:GO:0005794; C:GO:0005829; C:GO:0005886; C:GO:0009570; C:GO:0048046
A02p09450.1_BnaDAR	-0.489433	5.0711	0.576658	0.254325	0.932006	1.07441e-07	0.80534	0.918369				YES					1	AT5G55920	AT5G55920	Encodes a homolog of the S. cerevisiae Nop2 that is involved in ribosome biogenesis and plays a role on organ size control by promoting cell proliferation and preventing compensation in normal leaf development.	OLIGOCELLULA 2 (OLI2)	OLIGOCELLULA 2 (OLI2); (ATTRM4C);TRNA METHYLTRANSFERASE 4C (TRM4C); (NOP2A)																					CAF2137588.1unnamed protein product	647	20	0	90.65	22	P:GO:0000027; P:GO:0000470; P:GO:0008284; P:GO:0009965; P:GO:0010015; P:GO:0042127; P:GO:0051301; P:GO:0070475; P:GO:0090069; P:GO:1901796; F:GO:0003723; F:GO:0009383; C:GO:0005730
A02p09460.1_BnaDAR	-0.982502	-0.563563	2.11214	-0.227082	0.806722	0.79217	4.05297e-06	0.929334						YES			2	AT5G56010 AT5G56030	AT5G56010	A member of heat shock protein 90 (HSP90) gene family. Expressed in all tissues and abundant in root apical meristem, pollen and tapetum. Expression is NOT heat-induced but induced by IAA and NaCl. Overexpression reduced tolerance to heat and conferred higher tolerance to calcium. The mRNA is cell-to-cell mobile.	HEAT SHOCK PROTEIN 81-3 (HSP81-3)	HEAT SHOCK PROTEIN 90.3 (AtHsp90.3);HEAT SHOCK PROTEIN 90-3 (AtHsp90-3);HEAT SHOCK PROTEIN 81-3 (HSP81-3);HEAT SHOCK PROTEIN 81.3 (Hsp81.3)	AT5G56030	A member of heat shock protein 90 (HSP90) gene family. Expressed in all tissues and abundant in root apical meristem, pollen and tapetum. Expression is NOT heat-induced but induced by IAA and NaCl. Interacts with HsfA1d in the cytosol and the nucleus and negatively regulates HsfA1d. Did not bind to AtHsfA4c. The mRNA is cell-to-cell mobile.	HEAT SHOCK PROTEIN 81-2 (HSP81-2)	HEAT SHOCK PROTEIN 81.2 (HSP81.2);HEAT SHOCK PROTEIN 81-2 (HSP81-2)																	CAF2137590.1unnamed protein product	698	20	0	98.72	23	P:GO:0006457; P:GO:0009408; P:GO:0042742; P:GO:0045087; P:GO:0051131; P:GO:0061077; P:GO:0071277; F:GO:0005524; F:GO:0016887; F:GO:0051082; F:GO:0140662; C:GO:0005618; C:GO:0005730; C:GO:0005774; C:GO:0005794; C:GO:0005829; C:GO:0005886; C:GO:0009570; C:GO:0048046
A02p09540.1_BnaDAR	-0.437275	-5.8068	-0.501171	-0.0735836	0.988519	0.00197373	0.985559	na			YES						1	AT5G55710	AT5G55710	Encodes a component of the TIC (translocon at the inner envelope membrane of chloroplasts) protein translocation machinery mediating the protein translocation across the inner envelope of plastids. The Arabidopsis genome encodes four Tic20 homologous proteins, AT1G04940(Tic20-I), AT2G47840(Tic20-II), AT4G03320(Tic20-IV) and AT5G55710(Tic20-V).	TRANSLOCON AT THE INNER ENVELOPE MEMBRANE OF CHLOROPLASTS 20-V (Tic20-V)	TRANSLOCON AT THE INNER ENVELOPE MEMBRANE OF CHLOROPLASTS 20-V (AtTic20-V);TRANSLOCON AT THE INNER ENVELOPE MEMBRANE OF CHLOROPLASTS 20-V (Tic20-V)																					RID74197.1hypothetical protein BRARA_B01306	211	20	7.17e-143	94.72	4	C:GO:0009579; C:GO:0009706
A02p09860.1_BnaDAR	-0.139509	-6.06814	-0.593289	0.402585	1	0.000141962	0.956065	na			YES						1	AT5G55130	AT5G55130	putative molybdopterin synthase sulphurylase (cnx5)	CO-FACTOR FOR NITRATE, REDUCTASE AND XANTHINE DEHYDROGENASE 5 (CNX5)	SIRTINOL RESISTANT 1 (SIR1);CO-FACTOR FOR NITRATE, REDUCTASE AND XANTHINE DEHYDROGENASE 5 (CNX5)																					CAF2137665.1unnamed protein product, partial	540	20	0	92.37	21	P:GO:0002143; P:GO:0006777; F:GO:0004792; F:GO:0005524; F:GO:0008265; F:GO:0042292; F:GO:0046872; F:GO:0061604; F:GO:0061605; C:GO:0005829; C:GO:0016020
A02p09900.1_BnaDAR	3.96778	-5.0078	1.35033	0.339075	0.142065	0.00611814	0.424658	na			YES						1	AT5G55090	AT5G55090	member of MEKK subfamily	0	0																					CAF2137675.1unnamed protein product	453	20	0	90.92	16	P:GO:0006979; P:GO:0007165; P:GO:0007346; P:GO:0009653; P:GO:0016310; P:GO:0030587; P:GO:0031098; P:GO:0032147; P:GO:0043406; P:GO:0046777; F:GO:0004674; F:GO:0004709; F:GO:0005524; C:GO:0005938; C:GO:0099568
A02p10050.1_BnaDAR	8.38819	0	-0.518077	0.536546	5.1837e-09	1	0.73498	0.542676		YES							1	AT5G54770	AT5G54770	Encodes a thiamine biosynthetic gene that has a dual function in thiamine biosynthesis and mitochondrial DNA damage tolerance. It appears to be involved in producing the thiazole portion of thiamine (vitamin B1). A crystal structure of the protein reveals that it forms a 2-ring homo-octamer. The mRNA is cell-to-cell mobile.	(THI1)	(THI1);THIAMINE4 (THI4);THIAZOLE REQUIRING (TZ)																					XP_009127069.2thiamine thiazole synthase, chloroplastic	349	20	7.01e-244	98.45	28	P:GO:0006805; P:GO:0006974; P:GO:0009228; P:GO:0009409; P:GO:0052837; F:GO:0005506; F:GO:0008270; F:GO:0016763; F:GO:0019904; F:GO:0042803; C:GO:0005739; C:GO:0005829; C:GO:0009570; C:GO:0009579; C:GO:0009941; C:GO:0010319
A02p10140.1_BnaDAR	3.19343	3.74826	0.371499	0.298288	0.301737	0.0375295	0.989185	na				YES					na	na	na																								XP_009127079.150S ribosomal protein L24, chloroplastic	201	20	6.4e-132	97.01	13	P:GO:0032544; F:GO:0003729; F:GO:0003735; C:GO:0005840; C:GO:0009507; C:GO:0009570; C:GO:0009941; C:GO:1990904
A02p10250.1_BnaDAR	-0.847613	-1.21109	-0.356733	-1.12529	0.720068	0.166515	0.943764	0.0286956							YES		1	AT5G54490	AT5G54490	Encodes a PINOID (PID)-binding protein containing putative EF-hand calcium-binding motifs. The interaction is dependent on the presence of calcium. mRNA expression is up-regulated by auxin. Not a phosphorylation target of PID, likely acts upstream of PID to regulate the activity of this protein in response to changes in calcium levels.	PINOID-BINDING PROTEIN 1 (PBP1)	PINOID-BINDING PROTEIN 1 (PBP1)																					CAF2137733.1unnamed protein product	131	20	7.65e-90	96.35	3	P:GO:0009733; F:GO:0005509
A02p10300.1_BnaDAR	-3.70642	-5.48379	0.203716	-0.15643	0.200339	0.0026258	0.999866	na			YES						na	na	na																								CAF2137740.1unnamed protein product	176	12	1.65e-99	92.08	1	C:GO:0016020
A02p10310.1_BnaDAR	-0.940897	5.30622	0.28568	-0.133981	0.887551	0.000219621	0.999866	na				YES					1	AT5G54400	AT5G54400	S-adenosyl-L-methionine-dependent methyltransferases superfamily protein;(source:Araport11)	0	0																					XP_009127090.1uncharacterized protein LOC103851963	293	20	8.76e-203	98.26	6	P:GO:0032259; F:GO:0008757; C:GO:0016020
A02p10540.1_BnaDAR	-2.21733	-4.51522	1.07161e-05	-0.0112146	na	0.029933	na	na			YES						1	AT4G14190	AT4G14190	Pentatricopeptide repeat (PPR) superfamily protein;(source:Araport11)	0	0																					CAF2137794.1unnamed protein product	123	20	5.99e-81	63.37	5	P:GO:0009451; P:GO:0090305; F:GO:0003723; F:GO:0004519; C:GO:0043231
A02p10580.1_BnaDAR	0.244828	4.26221	0.201481	-0.0741618	1	0.00380621	0.999866	na				YES					1	AT5G54090	AT5G54090	DNA mismatch repair protein MutS, type 2;(source:Araport11)	0	0																					CAF2137801.1unnamed protein product	803	20	0	97.2	17	P:GO:0006298; P:GO:0045910; F:GO:0003684; F:GO:0004519; F:GO:0005524; F:GO:0016887; F:GO:0030983; F:GO:0140664; C:GO:0032300; C:GO:1990391
A02p10790.1_BnaDAR	-0.236281	-0.802992	0.0565543	-1.15046	0.979701	0.4374	0.999866	0.0132266							YES		na	na	na																								CAF1896790.1unnamed protein product	73	1	1.14e-19	100
A02p10820.1_BnaDAR	-3.80144	5.04594	-0.167221	-0.14071	0.231678	0.0124314	na	na				YES					1	AT5G53830	AT5G53830	VQ motif-containing protein;(source:Araport11)	MPK3/6-TARGETED VQP 3 (MVQ3)	MPK3/6-TARGETED VQP 3 (MVQ3)																					XP_048607694.1VQ motif-containing protein 33	241	20	2.38e-165	94.4	2	C:GO:0005634
A02p11000.1_BnaDAR	0.131256	3.5505	0.269056	-0.694978	1	0.0326615	0.999258	na				YES					1	AT5G53530	AT5G53530	Homolog of yeast retromer subunit VPS26. Part of a retromer-like protein complex involved in endosome to lysosome protein transport.	VACUOLAR PROTEIN SORTING 26A (VPS26A)	VACUOLAR PROTEIN SORTING 26A (VPS26A)																					CAF2137884.1unnamed protein product	333	20	1.06e-230	96.96	12	P:GO:0006886; P:GO:0015833; P:GO:0042147; F:GO:0005215; C:GO:0005771; C:GO:0005829; C:GO:0030904
A02p11050.1_BnaDAR	-1.58254	7.43821	0.750688	-0.0421051	0.554139	3.92169e-10	0.349678	0.980137				YES					1	AT5G53470	AT5G53470	Encodes an acyl-CoA binding protein that is localized to vesicles,and plasma membrane especially in epidermal cells of heart, torpedo and cotyledon stage embryos, cell wall of the seed coat. Northern blot analysis showed that the 1.4 kb ACBP1 mRNA was expressed in silique, root, stem, leaf and flower.	ACYL-COA BINDING PROTEIN 1 (ACBP1)	ACYL-COA BINDING PROTEIN 1 (ACBP1); (ATACBP1);ACYL-COA BINDING PROTEIN (ACBP)																					CAF2137889.1unnamed protein product	342	20	1.73e-190	93.92	36	P:GO:0001101; P:GO:0006629; P:GO:0006869; P:GO:0009409; P:GO:0009737; P:GO:0010029; P:GO:0010162; P:GO:0010288; P:GO:0055089; P:GO:0055092; P:GO:0071695; F:GO:0000062; F:GO:0005515; F:GO:0032791; F:GO:0070300; C:GO:0005576; C:GO:0005789; C:GO:0005886; C:GO:0009505
A02p11080.1_BnaDAR	-1.14934	2.88632	0.287115	-0.286673	0.797953	0.0250847	0.998761	na				YES					na	na	na																								CAF2137893.1unnamed protein product, partial	223	20	1.16e-138	84.26	22	P:GO:0006457; P:GO:0009555; P:GO:0009735; P:GO:0009880; P:GO:0009965; P:GO:0010286; P:GO:0010450; P:GO:0048448; P:GO:0048461; P:GO:0048833; F:GO:0051082; C:GO:0005737; C:GO:0005829
A02p11110.1_BnaDAR	-0.448664	-5.81959	-0.124567	-0.526643	0.980793	0.000363103	0.999866	na			YES						1	AT5G53370	AT5G53370	Pectin methylesterase inhibitor; INVI-PMEI protein isoform which clustered with a PME.	(PMEI-PME61)	(PMEI-PME61)																					CAF2137899.1unnamed protein product	586	20	0	96.33	14	P:GO:0042545; P:GO:0043086; P:GO:0045490; F:GO:0004857; F:GO:0030599; F:GO:0045330; F:GO:0046910; C:GO:0016020; C:GO:0071944
A02p11160.1_BnaDAR	5.55909	0.89298	-0.0153544	0.752338	0.0018919	0.74102	0.999866	0.385087		YES							1	AT5G53290	AT5G53290	encodes a member of the ERF (ethylene response factor) subfamily B-5 of ERF/AP2 transcription factor family. The protein contains one AP2 domain. There are 7 members in this subfamily. CRF proteins relocalize to the nucleus in response to cytokinin.	CYTOKININ RESPONSE FACTOR 3 (CRF3)	CYTOKININ RESPONSE FACTOR 3 (CRF3)																					CAF2137914.1unnamed protein product	351	20	4.16e-237	89.05	10	P:GO:0006355; P:GO:0048825; F:GO:0003677; F:GO:0003700; C:GO:0005634
A02p11300.1_BnaDAR	1.45582	-5.53077	-0.470926	0.362915	0.788001	0.000838534	0.989185	na			YES						1	AT5G53090	AT5G53090	NAD(P)-binding Rossmann-fold superfamily protein;(source:Araport11)	0	0																					CAF2137947.1unnamed protein product	374	20	3.95e-274	97.17	2	C:GO:0009507
A02p11780.1_BnaDAR	0.604165	5.20739	0.0246047	0.048716	0.964873	0.00113365	0.999866	na				YES					1	AT5G52510	AT5G52510	Transcription factor; member of the GRAS family of regulatory proteins; target of GL1/3; involved in trichome formation.	SCARECROW-LIKE 8 (SCL8)	SCARECROW-LIKE 8 (SCL8)																					CAF2138054.1unnamed protein product	576	20	0	86.33	9	P:GO:0006355; F:GO:0003700; F:GO:0043565; C:GO:0005634; C:GO:0005737
A02p11800.1_BnaDAR	1.03366	-4.7354	0.249179	-0.741344	0.86646	0.00308962	0.999866	na			YES						1	AT5G52450	AT5G52450	MATE efflux family protein;(source:Araport11)	0	0																					CAF2138057.1unnamed protein product	487	20	0	95.76	11	P:GO:0006855; P:GO:0009410; P:GO:0009624; P:GO:1990961; F:GO:0015297; F:GO:0042910; C:GO:0005774; C:GO:0016020
A02p11880.1_BnaDAR	4.22231	1.79106	0.262302	-0.067318	0.043201	0.378983	0.999258	na		YES							1	AT5G52340	AT5G52340	A member of EXO70 gene family, putative exocyst subunits, conserved in land plants. Arabidopsis thaliana contains 23 putative EXO70 genes, which can be classified into eight clusters on the phylogenetic tree.	EXOCYST SUBUNIT EXO70 FAMILY PROTEIN A2 (EXO70A2)	EXOCYST SUBUNIT EXO70 FAMILY PROTEIN A2 (EXO70A2);EXOCYST SUBUNIT EXO70 FAMILY PROTEIN A2 (ATEXO70A2)																					XP_009127247.1exocyst complex component EXO70A1 isoform X1	632	20	0	99.15	10	P:GO:0006887; P:GO:0015031; F:GO:0005546; C:GO:0000145; C:GO:0090404
A02p11890.1_BnaDAR	-0.345094	-0.593226	0.44567	1.78342	0.971467	0.731572	0.985367	0.0261176								YES	1	AT5G52310	AT5G52310	cold regulated gene, the 5' region of cor78 has cis-acting regulatory elements that can impart cold-regulated gene expression The mRNA is cell-to-cell mobile.	LOW-TEMPERATURE-INDUCED 78 (LTI78)	COLD REGULATED 78 (COR78);LOW-TEMPERATURE-INDUCED 78 (LTI78); (LTI140);RESPONSIVE TO DESICCATION 29A (RD29A)																					CAF2138079.1unnamed protein product	576	20	0	80.91	14	P:GO:0000302; P:GO:0007623; P:GO:0009409; P:GO:0009414; P:GO:0009609; P:GO:0009611; P:GO:0009737; P:GO:0010150; P:GO:0010555; P:GO:0042538; P:GO:2000026; P:GO:2000280; C:GO:0005737
A02p12360.1_BnaDAR	1.08886	4.52684	0.533404	-0.158322	0.896558	0.010313	0.98105	na				YES					1	AT5G51330	AT5G51330	Encodes novel protein involved in sister chromatid cohesion and meiotic chromosome organization during both male and female meiosis. Gene has two alternate transcripts which produce two similar proteins, one 57 aa shorter than the other.	SWITCH1 (SWI1)	(DYAD);SWITCH1 (SWI1)																					CAF2138196.1unnamed protein product	602	20	0	92.66	10	P:GO:0007065; P:GO:0007066; P:GO:0007131; P:GO:0007140; P:GO:0007143; P:GO:0044703; P:GO:0045144; P:GO:0051177; C:GO:0005634
A02p12390.1_BnaDAR	-5.46576	-1.91062	0.000459633	-0.240708	0.0250515	0.466779	na	na	YES								1	AT5G51310	AT5G51310	Mutants exhibit longer root hairs under phosphate-deficient conditions.	0	0																					XP_009127316.1gibberellin 20-oxidase-like protein	322	20	1.07e-238	96.74	6	P:GO:0048767; F:GO:0046872; F:GO:0051213
A02p12420.1_BnaDAR	-2.51176	6.03156	0.282484	0.0206737	0.259964	3.66253e-06	0.995631	0.982034				YES					1	AT5G51230	AT5G51230	Polycomb group protein with zinc finger domain involved in negative regulation of reproductive development. Forms a complex with FIE, CLF, and MSI1. This complex modulates the expression of target genes including AG, PI and AP3.	EMBRYONIC FLOWER 2 (EMF2)	EMBRYONIC FLOWER 2 (EMF2); (AtEMF2); (CYR1);CYTOKININ RESISTANT 1 (VEF2)																					XP_033140987.1polycomb group protein EMBRYONIC FLOWER 2 isoform X1	632	20	0	98.35	6	P:GO:0006338; F:GO:0046872; C:GO:0005634
A02p12470.1_BnaDAR	-0.692905	3.69759	0.0872597	0.145301	0.956932	0.0441755	0.999866	na				YES					1	AT5G51140	AT5G51140	Enzyme for the pseudouridine (&#936;) to uridine (U) conversion.	(RLUA6)	(RLUA6)																					CAF2138216.1unnamed protein product	382	20	6.69e-286	98.18	6	P:GO:0000455; F:GO:0003723; F:GO:0009982
A02p12700.1_BnaDAR	-0.154783	4.00605	-0.00640733	0.0606481	1	0.0178481	1	0.981174				YES					2	AT5G50520 AT5G50630	AT5G50520	Major facilitator superfamily protein;(source:Araport11)	0	0	AT5G50630	Major facilitator superfamily protein;(source:Araport11)	0	0																	CAF2138273.1unnamed protein product	538	20	0	97.05	2	C:GO:0016020
A02p12840.1_BnaDAR	0.0393881	4.75446	5.45632e-05	-0.0521132	na	0.0136161	na	na				YES					1	AT5G50200	AT5G50200	Wound-responsive gene 3 (WR3). Encodes a high-affinity nitrate transporter. Up-regulated by nitrate. Involved in jasmonic acid-independent wound signal transduction.	WOUND-RESPONSIVE 3 (WR3)	WOUND-RESPONSIVE 3 (WR3);NITRATE TRANSPORTER 3.1 (NRT3.1); (ATNRT3.1)																					XP_013669918.2high-affinity nitrate transporter 3.1-like	244	20	4.83e-171	97.34	14	P:GO:0001101; P:GO:0009611; P:GO:0010167; P:GO:0015706; P:GO:0042128; P:GO:0098656; F:GO:0008509; F:GO:0015112; C:GO:0005886
A02p12920.1_BnaDAR	-0.479174	5.89939	0.0496979	-0.432538	0.972366	2.44618e-05	0.999866	0.808689				YES					1	AT5G49820	AT5G49820	root UVB sensitive protein (Protein of unknown function, DUF647);(source:Araport11)	ROOT UV-B SENSITIVE 6 (RUS6)	ROOT UV-B SENSITIVE 6 (RUS6);EMBRYO DEFECTIVE 1879 (emb1879)																					XP_009127373.1protein root UVB sensitive 6	496	20	0	97.44
A02p12970.1_BnaDAR	2.50716	-3.2704	0.0235559	-0.170545	0.19299	0.0048658	0.999866	0.942879			YES						1	AT1G65010	AT1G65010	Encodes a microtubule-associated protein. Putative role in flower development. Comparison of SALK_061426C to Columbia wild type in normal lighting and under low light of 33 micromoles per meter-squared per second resulted in a trend toward earlier bolting in the mutant under low light (P=0.055) (Ann Stapleton and Patrick Pridgen, 2009, personal communication).	0	0																					CAF2138348.1unnamed protein product	1224	20	0	91.03	4	P:GO:0007131; C:GO:0000795; C:GO:0005875
A02p13010.1_BnaDAR	-5.1071	3.22274	0.563997	-0.23866	0.0132428	0.0700615	0.933027	na	YES								1	AT1G65080	AT1G65080	Structurally distinct member of Oxa1 superfamily , has tetratricopeptide repeat (TPR) domain at the C terminus. Paralog of OXA2b.Involved in maturation of mitochondrial cytochrome c.	(OXA2A)	(OXA2A)																					CAF2138360.1unnamed protein product	536	20	0	94.48	10	P:GO:0032979; P:GO:0033617; F:GO:0032977; C:GO:0005739; C:GO:0009535
A02p13090.1_BnaDAR	-3.27934	-5.67069	0.554343	0.36378	0.250276	0.000711146	0.972414	na			YES						na	na	na																								CAF2138379.1unnamed protein product	1119	20	0	91.95	2	F:GO:0004843
A02p13150.1_BnaDAR	-0.727088	5.36941	-0.254578	-0.118093	0.939562	0.000417448	0.999866	na				YES					1	AT1G65270	AT1G65270	ER membrane protein complex subunit-like protein;(source:Araport11)	0	0																					CAF2138393.1unnamed protein product	267	20	6.14e-190	92.11
A02p13220.1_BnaDAR	-0.333524	4.61986	-0.245832	-0.479579	0.993766	0.00329281	0.999866	na				YES					1	AT1G65440	AT1G65440	Related to yeast Spt6 protein, which functions as part of a protein complex in transcription initiation and also plays a role in chromatin structure / assembly. It encodes a putative WG/GW-repeat protein involved in the regulation of apical-basal polarity of embryo	GLOBAL TRANSCRIPTION FACTOR GROUP B1 (GTB1)	ARABIDOPSIS SUPPRESSOR OF TY INSERTION 6-LIKE (SPT6L);GLOBAL TRANSCRIPTION FACTOR GROUP B1 (GTB1)																					XP_013702592.2transcription elongation factor SPT6 homolog isoform X1	1607	20	0	97.77	32	P:GO:0009793; P:GO:0010628; P:GO:0010793; P:GO:0031507; P:GO:0032968; P:GO:0034728; P:GO:0042789; P:GO:0043954; P:GO:0045191; P:GO:0045892; P:GO:0046825; P:GO:0050684; P:GO:0051147; P:GO:0061086; P:GO:0090087; P:GO:1905268; P:GO:2000026; P:GO:2001251; F:GO:0003676; F:GO:0003700; F:GO:0031491; F:GO:0042393; C:GO:0000791; C:GO:0005829; C:GO:0008023; C:GO:0009506
A02p13310.1_BnaDAR	2.86622	10.7059	0.661705	-0.056663	0.215944	3.26126e-19	0.91519	na				YES					1	AT5G49630	AT5G49630	Is a high affinity amino acid transporter capable of transporting aspartate and tryptophan. May be involved in the amino acid uptake from xylem.	AMINO ACID PERMEASE 6 (AAP6)	AMINO ACID PERMEASE 6 (AAP6)																					CAF2138436.1unnamed protein product	475	20	0	97.62	20	P:GO:0006812; P:GO:0015800; P:GO:0015804; P:GO:0015810; P:GO:0015827; P:GO:0098656; F:GO:0008509; F:GO:0015172; F:GO:0015175; F:GO:0015293; F:GO:0015318; C:GO:0005886
A02p13350.1_BnaDAR	0.00250441	4.25851	-0.696704	-0.364731	1	0.0124923	0.9286	na				YES					1	AT1G65720	AT1G65720	transmembrane protein;(source:Araport11)	0	0																					XP_013676682.1uncharacterized protein BNAA02G12250D	176	20	2.77e-107	88	2	C:GO:0016020
A02p13560.1_BnaDAR	5.44521	3.87136	-0.125689	0.21661	0.000424406	0.00275069	0.999866	0.916302		YES		YES					1	AT1G66200	AT1G66200	encodes a cytosolic glutamate synthetase, this enzyme has low affinity with substrate ammonium	GLUTAMINE SYNTHASE CLONE F11 (GSR2)	GLUTAMINE SYNTHETASE 1;2 (GLN1;2);GLUTAMINE SYNTHASE CLONE F11 (GSR2)																					XP_009127474.2glutamine synthetase cytosolic isozyme 1-2	356	20	3.09e-271	99.1	12	P:GO:0006542; F:GO:0003729; F:GO:0004356; F:GO:0005515; F:GO:0005524; C:GO:0005737
A02p13590.1_BnaDAR	-1.60543	-5.75725	-0.608257	-0.4609	0.791661	0.00140652	0.962019	na			YES						1	AT1G66330	AT1G66330	senescence-associated family protein;(source:Araport11)	0	0																					CAF2138503.1unnamed protein product	751	20	0	96.82	20	P:GO:0009409; P:GO:0009767; P:GO:0010150; P:GO:0034599; F:GO:0005509; F:GO:0045156; C:GO:0009535; C:GO:0009570; C:GO:0009654; C:GO:0019898; C:GO:0031977; C:GO:0031984
A02p13700.1_BnaDAR	0.0260727	4.99586	1.33435	0.0745883	1	0.00115583	0.0429392	0.97712				YES		YES			na	na	na																								XP_009127488.1farnesoic acid carboxyl-O-methyltransferase	351	20	1.2e-261	99.17	6	P:GO:0032259; F:GO:0008757; F:GO:0046872
A02p13810.1_BnaDAR	1.09016	6.51482	0.0772145	0.231676	0.894891	8.82947e-05	0.999866	na				YES					na	na	na																								CAF2138565.1unnamed protein product	617	20	0	71.32	10	P:GO:0016310; F:GO:0004674; F:GO:0005524; F:GO:0030247; C:GO:0016020
A02p13820.1_BnaDAR	1.20091	4.72006	-0.876357	0.184041	0.848648	0.002339	0.73498	0.961658				YES					1	AT1G66980	AT1G66980	Encodes SNC4 (suppressor of npr1-1, constitutive 4), an atypical receptor-like kinase with two predicted extracellular glycerophosphoryl diester phosphodiesterase domains.	0	0																					CAF2138567.1unnamed protein product	2238	20	0	86.41	18	P:GO:0006071; P:GO:0006629; P:GO:0006968; P:GO:0016310; F:GO:0004674; F:GO:0005509; F:GO:0005524; F:GO:0008889; F:GO:0030247; C:GO:0005886; C:GO:0016020
A02p13860.1_BnaDAR	6.94839	7.07491	-0.0162431	-1.13198e-05	0.00119961	8.34212e-05	na	na		YES		YES					1	AT1G66980	AT1G66980	Encodes SNC4 (suppressor of npr1-1, constitutive 4), an atypical receptor-like kinase with two predicted extracellular glycerophosphoryl diester phosphodiesterase domains.	0	0																					CAF2138575.1unnamed protein product	1519	20	0	75.44	16	P:GO:0006071; P:GO:0006629; P:GO:0016310; F:GO:0004672; F:GO:0005524; F:GO:0008081; F:GO:0030247; C:GO:0016020
A02p13900.1_BnaDAR	1.37266	4.25373	0.0339257	3.25358	0.784817	0.0055196	0.999866	1.37145e-08				YES				YES	1	AT1G67070	AT1G67070	Encodes a protein with phosphomannose isomerase activity that is involved in synthesis of ascorbic acid. Expression is induced after 24 hours of dark treatment, in senescing leaves and treatment with exogenous photosynthesis inhibitor. Induction of gene expression was suppressed in excised leaves supplied with sugar. The authors suggest that the gene's expression pattern is responding to the leve…	DARK INDUCIBLE 9 (DIN9)	DARK INDUCIBLE 9 (DIN9);PHOSPHOMANNOSE ISOMERASE 2 (PMI2)																					XP_013688020.2mannose-6-phosphate isomerase 2-like	444	20	0	95.74	28	P:GO:0000032; P:GO:0001101; P:GO:0006486; P:GO:0009298; P:GO:0009410; P:GO:0009646; P:GO:0009744; P:GO:0010043; P:GO:0019853; P:GO:0031505; P:GO:0033591; P:GO:0044038; P:GO:0046680; P:GO:0046686; F:GO:0004476; F:GO:0008270; C:GO:0005829
A02p13930.1_BnaDAR	2.74806	5.67024	-0.0860928	-0.464414	0.291782	6.34224e-05	0.999866	0.864755				YES					1	AT1G67080	AT1G67080	Encodes a protein involved in the photoprotection of PSII. An aba4-1 mutant completely lacks neoxanthin,a component of the chromophore of the peripheral antenna system in PSII. ABA4 is required for neoxanthin biosynthesis, an intermediary step in abscisic acid biosynthesis, but no catalytic activity has been detected for the ABA4 protein.	ABSCISIC ACID (ABA)-DEFICIENT 4 (ABA4)	ABSCISIC ACID (ABA)-DEFICIENT 4 (ABA4)																					XP_009127521.1protein ABA DEFICIENT 4, chloroplastic	229	20	1.66e-150	91.33	8	P:GO:0009688; P:GO:0016122; P:GO:0016123; P:GO:0032928; C:GO:0031969
A02p14010.1_BnaDAR	-5.40748	0	-0.0997427	0.156782	0.00517305	1	0.999866	na	YES								na	na	na																								CAF2138616.1unnamed protein product	390	20	6.02e-268	87.62	6	P:GO:0030154; F:GO:0003676; F:GO:0008270
A02p14140.1_BnaDAR	0.625048	2.38339	0.0501956	-0.192023	0.89687	0.0138593	0.999866	0.93461				YES					1	AT1G67310	AT1G67310	Calmodulin-binding transcription activator protein with CG-1 and Ankyrin domain;(source:Araport11)	0	0																					CAF2138659.1unnamed protein product, partial	1011	20	0	96.54	20	P:GO:0006269; P:GO:0006357; P:GO:0010628; P:GO:0045944; F:GO:0001228; F:GO:0003690; F:GO:0003712; F:GO:0005516; F:GO:0043565; F:GO:0046872; F:GO:0051539; C:GO:0005658; C:GO:0005829
A02p14150.1_BnaDAR	0.718577	5.50587	-0.190873	0.0647144	0.919206	4.48418e-05	0.999866	na				YES					1	AT1G67320	AT1G67320	DNA primase, large subunit family;(source:Araport11)	EMBRYO DEFECTIVE 2813 (EMB2813)	EMBRYO DEFECTIVE 2813 (EMB2813)																					CAF2138663.1unnamed protein product	454	20	0	97.35	14	P:GO:0006269; P:GO:0006270; P:GO:0071897; F:GO:0003677; F:GO:0003697; F:GO:0003887; F:GO:0046872; F:GO:0051539; C:GO:0005658
A02p14220.1_BnaDAR	-2.23508	6.70677	-0.690981	0.171197	0.397874	5.24584e-07	0.93004	na				YES					1	AT1G67410	AT1G67410	Exostosin family protein;(source:Araport11)	0	0																					CAF2138682.1unnamed protein product	443	20	0	95.36	4	F:GO:0016757; C:GO:0000139
A02p14230.1_BnaDAR	-0.538089	3.29631	0.168228	0.214448	0.895892	1.9052e-05	0.999866	0.927579				YES					1	AT1G67430	AT1G67430	Ribosomal protein L22p/L17e family protein;(source:Araport11)	RIBOSOMAL PROTEIN UL22Y (UL22Y)	RIBOSOMAL PROTEIN UL22Y (UL22Y)																					CAF2138686.1unnamed protein product	201	20	2.08e-137	98.13	11	P:GO:0002181; F:GO:0003735; C:GO:0005730; C:GO:0005773; C:GO:0009506; C:GO:0016020; C:GO:0022625; C:GO:0042788
A02p14390.1_BnaDAR	-1.77981	5.5465	0.290834	-0.0839991	0.622288	9.25565e-05	0.998761	na				YES					1	AT1G67630	AT1G67630	DNA polymerase alpha 2;(source:Araport11)	DNA POLYMERASE ALPHA 2 (POLA2)	DNA POLYMERASE ALPHA 2 (POLA2);EMBRYO DEFECTIVE 2814 (EMB2814)																					CAF2138717.1unnamed protein product	621	20	0	96.65	19	P:GO:0000082; P:GO:0006270; P:GO:0006865; P:GO:0009059; P:GO:0019725; P:GO:0032201; P:GO:0060249; P:GO:0065008; F:GO:0003677; F:GO:0046982; C:GO:0005654; C:GO:0005658; C:GO:0005829; C:GO:0016020
A02p14470.1_BnaDAR	-0.69979	-1.07877	-1.16771	-0.434725	0.709557	0.114414	0.0126112	0.698591					YES				1	AT1G67750	AT1G67750	Pectate lyase which plays a critical role in xylem vascular development.	(PLL16)	(PLL16)																					XP_009127577.2probable pectate lyase 5	406	20	2e-306	98.66	6	P:GO:0045490; F:GO:0030570; F:GO:0046872
A02p14620.1_BnaDAR	-0.520705	4.49536	-0.0688067	-0.0226276	0.980372	0.0309225	na	na				YES					1	AT1G67980	AT1G67980	Encodes S-adenosyl-L-methionine: transcaffeoyl Coenzyme A 3-O-methyltransferase. Methyltransferase in the lignin biosynthetic pathway.	CAFFEOYL-COA 3-O-METHYLTRANSFERASE (CCOAMT)	CAFFEOYL-COA 3-O-METHYLTRANSFERASE (CCOAMT)																					XP_009127589.1putative caffeoyl-CoA O-methyltransferase At1g67980	232	20	6.34e-161	97.97	14	P:GO:0008654; P:GO:0009809; P:GO:0032259; F:GO:0008171; F:GO:0008757; F:GO:0016780; C:GO:0005829; C:GO:0016020
A02p14770.1_BnaDAR	5.74853	0.876943	0.197873	-0.231042	0.00100927	0.716892	0.999866	na		YES							na	na	na																								CAF2138802.1unnamed protein product, partial	850	20	0	97.56	6	F:GO:0003723; F:GO:0004386; C:GO:0016020
A02p14840.1_BnaDAR	2.20632	-4.5102	-0.109312	-0.0428812	na	0.0326744	na	na			YES						1	AT1G68238	AT1G68238	transmembrane protein;(source:Araport11)	0	0																					CAF2138815.1unnamed protein product	67	20	1.94e-31	87.51	2	C:GO:0016020
A02p14890.1_BnaDAR	3.07587	-4.86426	-0.162809	-0.648635	0.382276	0.0102768	0.999866	na			YES						1	AT1G68340	AT1G68340	hypothetical protein (DUF1639);(source:Araport11)	0	0																					CAF2138824.1unnamed protein product, partial	236	20	6.13e-170	83.03
A02p14980.1_BnaDAR	4.54912	0	-0.496794	-0.415331	0.0477344	1	0.9859	na		YES							1	AT1G68430	AT1G68430	hypothetical protein;(source:Araport11)	0	0																					XP_033139614.1uncharacterized protein LOC103852480	147	20	4.06e-95	89.72	4	P:GO:0009691; F:GO:0009824
A02p15150.1_BnaDAR	1.57522	-4.24191	0.115226	-0.12224	0.784817	0.0240953	0.999866	na			YES						1	AT1G68550	AT1G68550	encodes a member of the ERF (ethylene response factor) subfamily B-6 of ERF/AP2 transcription factor family. The protein contains one AP2 domain. There are 12 members in this subfamily including RAP2.11.	CYTOKININ RESPONSE FACTOR 10 (CRF10)	CYTOKININ RESPONSE FACTOR 10 (CRF10)																					CAF2138887.1unnamed protein product	316	20	4.06e-199	86.24	8	P:GO:0006355; F:GO:0003677; F:GO:0003700; C:GO:0005634
A02p15170.1_BnaDAR	-3.22588	7.34381	0.48882	-0.257472	0.0872175	9.16763e-09	0.913906	0.922795				YES					2	AT1G68560 AT3G45940	AT1G68560	Encodes a bifunctional alpha-l-arabinofuranosidase/beta-d-xylosidase that belongs to family 3 of glycoside hydrolases.	ALPHA-XYLOSIDASE 1 (XYL1)	ALPHA-XYLOSIDASE 1 (ATXYL1);ALPHA-XYLOSIDASE 1 (XYL1);THERMOINHIBITION RESISTANT GERMINATION 1 (TRG1); (TRG1);ALTERED XYLOGLUCAN 3 (AXY3); (GH31)	AT3G45940	Glycosyl hydrolases family 31 protein;(source:Araport11)	0	0																	CAF2138892.1unnamed protein product	927	20	0	98.68	15	P:GO:0005975; P:GO:0010411; P:GO:0044237; P:GO:0045493; P:GO:0046686; F:GO:0004553; F:GO:0009044; F:GO:0030246; F:GO:0046556; F:GO:0080176; C:GO:0009505; C:GO:0009506; C:GO:0009507; C:GO:0048046
A02p15320.1_BnaDAR	-0.843231	4.74142	-0.083823	-0.0234092	0.929842	0.0046274	0.999866	na				YES					1	AT1G68760	AT1G68760	Encodes a cytosol-localized nudix hydrolase that hydrolyzes 8-oxo-(d)GTP to its monophosphate form. This protective mechanism prevents the misincorporation of these oxidized nucleotides into DNA and RNA. NUDX1 also has a low level of dihydroneopterin triphosphate pyrophosphatase activity in vitro and may participate in the folate synthesis pathway.	NUDIX HYDROLASE 1 (NUDX1)	ARABIDOPSIS THALIANA NUDIX HYDROLASE HOMOLOG 1 (atnudt1);NUDIX HYDROLASE 1 (ATNUDX1);NUDIX HYDROLASE 1 (NUDX1);NUDIX HYDROLASE 1 (NUDX1)																					CAF2138936.1unnamed protein product	145	20	1.43e-103	96.33	15	P:GO:0006203; P:GO:0006974; P:GO:0034404; F:GO:0008413; F:GO:0019177; F:GO:0035539; F:GO:0046872; C:GO:0005829
A02p15610.1_BnaDAR	-0.564478	3.48073	0.328142	-0.0494164	0.844291	1.10781e-07	0.932939	0.978721				YES					1	AT1G69070	AT1G69070	nucleolar-like protein;(source:Araport11)	0	0																					CAF2138995.1unnamed protein product	904	20	0	94.31	10	P:GO:0030490; C:GO:0005730; C:GO:0016020; C:GO:0030692; C:GO:0032040
A02p15690.1_BnaDAR	-1.42261	-4.16744	-0.233782	-0.0310992	0.841007	0.0362916	0.999866	na			YES						na	na	na																								CAF2139021.1unnamed protein product	157	11	6.87e-110	80.69	1	C:GO:0016020
A02p15900.1_BnaDAR	-1.7787	5.25974	0.0218189	-1.11435	0.694275	0.000959076	0.999866	na				YES					1	AT1G69420	AT1G69420	DHHC-type zinc finger family protein;(source:Araport11)	0	0																					CAF2139080.1unnamed protein product	589	20	0	96.01	10	P:GO:0006612; F:GO:0019706; C:GO:0005783; C:GO:0005794; C:GO:0016020
A02p15920.1_BnaDAR	-1.52101	7.51105	-1.4031	-0.180309	0.727543	3.0381e-08	0.313394	0.965052				YES					1	AT1G69530	AT1G69530	Member of Alpha-Expansin Gene Family. Naming convention from the Expansin Working Group (Kende et al, Plant Mol Bio). Involved in the formation of nematode-induced syncytia in roots of Arabidopsis thaliana.	EXPANSIN A1 (EXPA1)	EXPANSIN A1 (ATEXPA1);EXPANSIN 1 (EXP1); (AT-EXP1); (ATEXP1); (ATHEXP ALPHA 1.2);EXPANSIN A1 (EXPA1)																					KAH0938255.1hypothetical protein HID58_005716	258	20	1.84e-191	98.15	13	P:GO:0006949; P:GO:0009664; P:GO:0010114; P:GO:0010119; C:GO:0005576; C:GO:0005618; C:GO:0016020
A02p16380.1_BnaDAR	4.89425	0	-0.072906	-0.67976	0.00326728	1	0.999866	0.565529		YES							1	AT1G70210	AT1G70210	Encodes a D-type cyclin that physically interacts with CDC2A. Its expression is upregulated early during germination.	CYCLIN D1;1 (CYCD1;1)	CYCLIN D1;1 (CYCD1;1); (ATCYCD1;1)																					KAH0938285.1hypothetical protein HID58_005746	361	20	3.66e-252	95.65	12	P:GO:0044772; P:GO:0051301; F:GO:0016538; C:GO:0000307; C:GO:0005634; C:GO:0005737
A02p16490.1_BnaDAR	0	-5.61497	0.312238	-0.149953	1	0.00328518	0.999866	na			YES						1	AT1G70350	AT1G70350	hypothetical protein;(source:Araport11)	0	0																					CAF2139232.1unnamed protein product	105	20	8.2e-57	88.65
A02p16540.1_BnaDAR	0.124898	4.0859	0.248966	0.236478	1	0.0143638	0.999866	na				YES					na	na	na																								CAF2139245.1unnamed protein product	149	20	3.53e-81	88.96	1	C:GO:0016020
A02p16570.1_BnaDAR	-1.29879	-4.8036	0.173447	0.581189	0.838488	0.00346054	0.999866	na			YES						1	AT3G29670	AT3G29670	Encodes a malonyltransferase that may play a role in phenolic xenobiotic detoxification. The mRNA is cell-to-cell mobile.	PHENOLIC GLUCOSIDE MALONYLTRANSFERASE 2 (PMAT2)	PHENOLIC GLUCOSIDE MALONYLTRANSFERASE 2 (PMAT2)																					CAF2139248.1unnamed protein product	460	20	0	90.32	1	F:GO:0047634
A02p16630.1_BnaDAR	0	-6.61423	0.589009	-0.291172	1	5.55232e-05	0.966562	na			YES						na	na	na																								CAF2139254.1unnamed protein product	376	20	5.3e-289	98.06	2	C:GO:0016020
A02p16810.1_BnaDAR	0.629396	-3.86872	0.938069	0.11394	0.940088	0.00270999	0.280484	0.966888			YES						1	AT1G70700	AT1G70700	JAZ9 is a protein presumed to be involved in jasmonate signaling. JAZ9 transcript levels rise in response to a jasmonate stimulus. JAZ9 can interact with the COI1 F-box subunit of an SCF E3 ubiquitin ligase in a yeast-two-hybrid assay only in the presence of jasmonate-isoleucine (JA-ILE) or coronatine. The Jas domain appears to be important for JAZ9-COI1 interactions in the presence of coronatine…	JASMONATE-ZIM-DOMAIN PROTEIN 9 (JAZ9)	JASMONATE-ZIM-DOMAIN PROTEIN 9 (JAZ9)																					XP_009127821.1protein TIFY 7 isoform X2	274	20	2.66e-183	94.58	11	P:GO:0001101; P:GO:0009611; P:GO:0031347; P:GO:1902679; P:GO:2000022; F:GO:0003714; C:GO:0005634
A02p17040.1_BnaDAR	0.514144	-2.29049	-0.726688	-0.163637	0.940407	0.0381523	0.89056	0.966888			YES						1	AT1G70870	AT1G70870	Polyketide cyclase/dehydrase and lipid transport superfamily protein;(source:Araport11)	0	0																					CAF2139360.1unnamed protein product	177	20	9.79e-122	80.71	2	P:GO:0006952
A02p17070.1_BnaDAR	2.41324	-7.77151	-0.367676	0.79752	0.214928	2.18148e-09	0.980924	na			YES						1	AT1G70920	AT1G70920	homeobox-leucine zipper protein 18;(source:Araport11)	HOMEOBOX-LEUCINE ZIPPER PROTEIN 18 (HB18)	HOMEOBOX-LEUCINE ZIPPER PROTEIN 18 (ATHB18);HOMEOBOX-LEUCINE ZIPPER PROTEIN 18 (HB18)																					CAF2139366.1unnamed protein product	205	20	7.13e-131	89.32	8	P:GO:0006357; F:GO:0000976; F:GO:0000981; F:GO:0043565; C:GO:0005634
A02p17260.1_BnaDAR	0.825183	5.08907	-0.286607	-0.44523	0.918311	0.000452544	0.995631	0.813546				YES					1	AT1G71696	AT1G71696	Encodes a Putative Zn2+ carboxypeptidase, 4 splice variants have been identified but not characterized for different functions and/or expression patterns.SOL1 isolated as a suppressor of root- specific overexpression of CLE19, a clavata3 like gene. sol1 partially suppresses the short root phenotype caused by CLE19 overexpression.	SUPPRESSOR OF LLP1 1 (SOL1)	SUPPRESSOR OF LLP1 1 (SOL1)																					RID74881.1hypothetical protein BRARA_B01957	489	20	0	97.27	19	P:GO:0006518; P:GO:0016485; P:GO:0034641; F:GO:0004181; F:GO:0004185; F:GO:0008270; F:GO:0044877; F:GO:0051721; C:GO:0005615; C:GO:0005634; C:GO:0005802; C:GO:0010008; C:GO:0048471
A02p17330.1_BnaDAR	-0.889399	4.67557	0.196082	0.656448	0.910977	0.00257559	0.999866	na				YES					1	AT1G71430	AT1G71430	hypothetical protein;(source:Araport11)	0	0																					CAF2139425.1unnamed protein product	164	20	1.27e-88	84.58	4	P:GO:0000492; F:GO:0062064
A02p17340.1_BnaDAR	0.372518	-1.16334	-0.00198614	0.153029	0.790904	0.00231219	1	0.872513			YES						1	AT1G71410	AT1G71410	One of two paralogs in Arabidopsis.SCYL2B is a membrane localized protein that interacts with components of clathrin-mediated vesicle trafficking pathways. Loss of both SCYL2B and .SCYL2A results in severe growth defects.	(SCYL2B)	(SCYL2B)																					CAF2139427.1unnamed protein product	897	20	0	97.18	27	P:GO:0002092; P:GO:0008333; P:GO:0010604; P:GO:0016310; P:GO:0031325; P:GO:0043112; P:GO:0080147; P:GO:0090090; P:GO:2000286; P:GO:2000370; F:GO:0004672; F:GO:0005102; F:GO:0005524; F:GO:0032050; C:GO:0000139; C:GO:0031902; C:GO:0032588; C:GO:0035619
A02p17590.1_BnaDAR	-0.29255	-1.19335	-1.23554	0.0379156	0.926165	0.0289056	0.00589208	0.980498			YES		YES				1	AT1G71950	AT1G71950	SPI-1 is a member of the I9 inhibitor family. It is an inhibitor of SBT4.13 subtilase.	SUBTILISIN PROPEPTIDE-LIKE INHIBITOR 1 (SPI-1)	SUBTILISIN PROPEPTIDE-LIKE INHIBITOR 1 (SPI-1)																					XP_009127886.1subtilisin-like protease SBT3.9	126	20	6.16e-80	90.37	8	P:GO:0006508; F:GO:0004252; F:GO:0004866; C:GO:0016020
A02p17640.1_BnaDAR	6.77754	0	-0.394077	0.318996	0.000147142	1	0.996617	na		YES							1	AT1G72040	AT1G72040	Encodes a multisubstrate deoxyribonucleoside kinase that salvages DNA precursors.	DEOXYRIBONUCLEOSIDE KINASE (DNK)	DEOXYRIBONUCLEOSIDE KINASE (DNK); (ATDNK)																					CAF2139491.1unnamed protein product	565	20	0	90.49	12	P:GO:0006220; P:GO:0009157; P:GO:0009165; P:GO:0016310; P:GO:0043097; P:GO:0043101; F:GO:0004137; F:GO:0019136; F:GO:0042803; C:GO:0005634; C:GO:0005829
A02p17650.1_BnaDAR	-1.1711	4.98271	0.815194	0.704769	0.823419	0.000588338	0.756179	na				YES					na	na	na																								CAF2139494.1unnamed protein product	397	20	9.88e-282	87.21	10	P:GO:0006357; P:GO:0042273; F:GO:0003700; F:GO:0008097; F:GO:0080084; C:GO:0005730
A02p17710.1_BnaDAR	1.67387	-6.25086	-0.150564	0.237325	0.791715	0.000923738	na	na			YES						na	na	na																								XP_009127902.1protein NRT1/ PTR FAMILY 5.11-like isoform X1	532	20	0	95.57	10	P:GO:0035442; P:GO:0042939; F:GO:0042937; F:GO:0071916; C:GO:0016020
A02p17740.1_BnaDAR	-2.17593	-4.09018	0.417178	0.0731442	0.628421	0.0262413	0.995207	na			YES						1	AT1G72160	AT1G72160	Sec14p-like phosphatidylinositol transfer family protein;(source:Araport11)	(PATL3)	(PATL3)																					XP_009127906.1patellin-3	496	20	0	93.84	10	P:GO:0007049; P:GO:0051301; F:GO:0008289; C:GO:0005737; C:GO:0005886; C:GO:0016020
A02p17850.1_BnaDAR	4.63198	4.64311	-0.128679	0.0818828	0.0085363	0.000821938	0.999866	0.970951		YES		YES					1	AT1G72250	AT1G72250	Malectin domain kinesin.	MALECTIN DOMAIN KINESIN 1 (MDKIN1)	MALECTIN DOMAIN KINESIN 1 (MDKIN1)																					CAF2139538.1unnamed protein product	1156	20	0	96.01	12	P:GO:0007018; F:GO:0003777; F:GO:0005524; F:GO:0008017; F:GO:0016887; C:GO:0005871; C:GO:0005874
A02p17960.1_BnaDAR	-1.54483	5.41464	0.867809	0.223279	0.707485	0.000146704	0.55773	na				YES					na	na	na																								CAF2139565.1unnamed protein product	370	20	3.57e-259	97.01	5	P:GO:0006413; F:GO:0003743; C:GO:0005851
A02p18050.1_BnaDAR	2.50292	3.75559	0.318569	1.23514	0.483156	0.0284375	0.995525	0.140487				YES					2	AT1G72510 AT2G09970	AT1G72510	DUF1677 family protein (DUF1677);(source:Araport11)	0	0	AT2G09970	DUF1677 family protein (DUF1677);(source:Araport11)	0	0																	CAF2139591.1unnamed protein product	166	20	4.57e-117	93.71
A02p18170.1_BnaDAR	-1.44899	2.57564	0.553594	0.375062	0.560594	0.0125402	0.852692	0.854429				YES					1	AT1G72730	AT1G72730	DEA(D/H)-box RNA helicase family protein;(source:Araport11)	0	0																					CAF2139612.1unnamed protein product	427	20	0	99.78	18	P:GO:0006413; P:GO:0010468; P:GO:0010501; F:GO:0003724; F:GO:0003729; F:GO:0003743; F:GO:0005524; F:GO:0016787; F:GO:0016887; C:GO:0005730; C:GO:0005774; C:GO:0005829; C:GO:0009505
A02p18320.1_BnaDAR	-0.378294	4.61307	0.504859	-0.0169421	0.970305	5.46203e-05	0.857629	0.982034				YES					1	AT1G72880	AT1G72880	Survival protein SurE-like phosphatase/nucleotidase;(source:Araport11)	0	0																					CAF2139654.1unnamed protein product	381	20	2.2e-254	94.43	4	F:GO:0008252; F:GO:0046872
A02p18400.1_BnaDAR	2.39573	1.19821	-0.303423	0.208624	0.0150367	0.149997	0.989185	0.937823		YES							1	AT1G73010	AT1G73010	Encodes PPsPase1, a pyrophosphate-specific phosphatase catalyzing the specific cleavage of pyrophosphate (Km 38.8 uM) with an alkaline catalytic pH optimum. Expression is upregulated in the shoot of cax1/cax3 mutant.	PHOSPHATE STARVATION-INDUCED GENE 2 (PS2)	PHOSPHATE STARVATION-INDUCED GENE 2 (ATPS2);PHOSPHATE STARVATION-INDUCED GENE 2 (PS2);PYROPHOSPHATE-SPECIFIC PHOSPHATASE1 (PPsPase1);PYROPHOSPHATE-SPECIFIC PHOSPHATASE1 (AtPPsPase1); (PECP2)																					XP_013695493.1inorganic pyrophosphatase 1	292	20	1.48e-214	97.16	9	P:GO:0016036; P:GO:0016311; P:GO:0051262; F:GO:0004427; F:GO:0016791; F:GO:0046872; F:GO:0052731; F:GO:0052732
A02p18440.1_BnaDAR	-2.55035	5.4435	-0.0300854	0.0857168	0.414508	0.000348749	0.999866	na				YES					1	AT1G73090	AT1G73090	WD repeat protein;(source:Araport11)	0	0																					CAF2139683.1unnamed protein product	308	20	3.55e-230	95.89
A02p18740.1_BnaDAR	-4.79935	-0.638783	-0.850241	-0.486652	0.0322277	0.877802	0.840515	na	YES								1	AT1G73470	AT1G73470	hypothetical protein;(source:Araport11)	0	0																					KAG5410094.1hypothetical protein IGI04_006413	356	20	8.51e-244	96.7
A02p18760.1_BnaDAR	-0.758344	-4.68842	-0.720313	-0.709912	0.934363	0.00174802	0.905552	0.738873			YES						1	AT1G73540	AT1G73540	nudix hydrolase homolog 21;(source:Araport11)	NUDIX HYDROLASE HOMOLOG 21 (NUDT21)	NUDIX HYDROLASE HOMOLOG 21 (NUDT21);NUDIX HYDROLASE HOMOLOG 21 (atnudt21)																					RID75028.1hypothetical protein BRARA_B02097	188	20	2.2e-137	89.86	7	F:GO:0016462; F:GO:0046872; C:GO:0005634; C:GO:0009507
A02p18810.1_BnaDAR	-0.0467307	5.01126	0.0593367	-0.340915	1	0.00102874	0.999866	na				YES					1	AT1G73590	AT1G73590	Encodes an auxin efflux carrier involved in shoot and root development. It is involved in the maintenance of embryonic auxin gradients. Loss of function severely affects organ initiation, pin1 mutants are characterised by an inflorescence meristem that does not initiate any flowers, resulting in the formation of a naked inflorescence stem. PIN1 is involved in the determination of leaf shape by ac…	PIN-FORMED 1 (PIN1)	PIN-FORMED 1 (PIN1);ARABIDOPSIS THALIANA PIN-FORMED 1 (ATPIN1)																					CAF2139787.1unnamed protein product	616	20	0	95.94	25	P:GO:0009630; P:GO:0009640; P:GO:0009908; P:GO:0009926; P:GO:0010051; P:GO:0010229; P:GO:0010315; P:GO:0010338; P:GO:0010358; P:GO:0048826; P:GO:0048830; P:GO:0048878; F:GO:0010329; F:GO:0015562; C:GO:0005783; C:GO:0005886; C:GO:0009505; C:GO:0009506; C:GO:0009921; C:GO:0016323; C:GO:0045177
A02p18840.1_BnaDAR	2.51761	-6.10935	0.33969	0.144512	0.488614	0.000161128	0.999866	na			YES						na	na	na																								CAF2139794.1unnamed protein product	53	3	1.06e-31	80.5	1	C:GO:0016020
A02p18880.1_BnaDAR	-2.919	-4.3782	0.162887	0.234736	0.399807	0.0124041	0.999866	na			YES						1	AT1G73770	AT1G73770	coiled-coil protein;(source:Araport11)	0	0																					CAF2139805.1unnamed protein product	241	20	1.69e-86	93
A02p19080.1_BnaDAR	0	5.60818	0.143323	0.00910569	1	0.00448419	na	na				YES					1	AT1G74080	AT1G74080	Encodes a putative transcription factor, member of the R2R3 factor gene family (MYB122).	MYB DOMAIN PROTEIN 122 (MYB122)	MYB DOMAIN PROTEIN 122 (ATMYB122);MYB DOMAIN PROTEIN 122 (MYB122)																					XP_009128025.1transcription factor MYB122	334	20	1.92e-238	93.62	29	P:GO:0006355; P:GO:0006357; P:GO:0009410; P:GO:0009611; P:GO:0009625; P:GO:0009644; P:GO:0009682; P:GO:0009739; P:GO:0009751; P:GO:0009819; P:GO:0009867; P:GO:0010105; P:GO:0010438; P:GO:0010439; P:GO:0030154; P:GO:0031930; P:GO:0046677; P:GO:0050832; P:GO:0071229; P:GO:1905255; P:GO:2000070; F:GO:0000981; F:GO:0000987; C:GO:0005634; C:GO:0009506; C:GO:0016020
A02p19220.1_BnaDAR	4.47571	-5.18246	-0.546107	-0.12172	0.0268443	0.00137778	0.974022	na		YES	YES						na	na	na																								CAF2139921.1unnamed protein product	612	20	0	87.55	6	P:GO:0060255; F:GO:0003676; F:GO:0008270
A02p19260.1_BnaDAR	0.627431	6.02721	0.0142632	0.117726	0.929549	3.47616e-06	0.999866	na				YES					1	AT1G74340	AT1G74340	Encodes a subunit of the dolichol phosphate mannase synthase (DPMS) complex that may serve as membrane anchors for the catalytic core, DPMS1, or provide catalytic assistance. It is localized in the ER and mediates isoprenyl-linked glycan biogenesis.	DOLICHOL PHOSPHATE MANNOSE SYNTHASE 2 (DPMS2)	DOLICHOL PHOSPHATE MANNOSE SYNTHASE 2 (DPMS2)																					XP_006390436.1dolichol-phosphate mannose synthase subunit 2	80	20	1.79e-44	96.94	13	P:GO:0006506; P:GO:0019348; P:GO:0035269; P:GO:0050790; F:GO:0004582; F:GO:0030234; C:GO:0005789; C:GO:0033185
A02p19270.1_BnaDAR	-0.460885	3.84074	0.381539	0.269611	0.984615	0.0429253	0.998228	na				YES					na	na	na																								CAF2139941.1unnamed protein product	68	3	8.38e-40	100
A02p19370.1_BnaDAR	7.72834	0	0.0873263	-0.307148	4.7983e-08	1	0.999866	0.734652		YES							1	AT1G74470	AT1G74470	Encodes for a multifunctional protein with geranylgeranyl reductase activity shown to catalyze the reduction of prenylated geranylgeranyl-chlorophyll a to phytyl-chlorophyll a (chlorophyll a) and free geranylgeranyl pyrophosphate to phytyl pyrophosphate. The mRNA is cell-to-cell mobile.	0	0																					CAF2139974.1unnamed protein product	466	20	0	99.06	14	P:GO:0010189; P:GO:0015979; P:GO:0015995; P:GO:0033385; P:GO:0033521; F:GO:0045550; F:GO:0102067; C:GO:0009535; C:GO:0009941; C:GO:0031984
A02p19540.1_BnaDAR	1.55807	5.11381	-0.539161	0.0814526	0.774398	0.00172572	0.976189	na				YES					1	AT1G74710	AT1G74710	Encodes a protein with isochorismate synthase activity. Mutants fail to accumulate salicylic acid. Its function may be redundant with that of ICS2 (AT1G18870).	ENHANCED DISEASE SUSCEPTIBILITY TO ERYSIPHE ORONTII 16 (EDS16)	ENHANCED DISEASE SUSCEPTIBILITY TO ERYSIPHE ORONTII 16 (EDS16);ISOCHORISMATE SYNTHASE 1 (ICS1);SALICYLIC ACID INDUCTION DEFICIENT 2 (SID2)																					VDD23077.1unnamed protein product, partial	565	20	0	97.5	21	P:GO:0006805; P:GO:0009058; P:GO:0009409; P:GO:0009627; P:GO:0009697; P:GO:0010118; P:GO:0017000; P:GO:0031348; P:GO:0042372; P:GO:0042446; P:GO:0042742; P:GO:0043604; P:GO:0045087; P:GO:0046654; P:GO:0050832; F:GO:0008909; F:GO:0046820; C:GO:0005741; C:GO:0009507; C:GO:0016020
A02p19560.1_BnaDAR	0.0388273	4.37993	0	0	na	0.0251068	na	na				YES					1	AT1G74810	AT1G74810	HCO3- transporter family;(source:Araport11)	REQUIRES HIGH BORON 5 (BOR5)	REQUIRES HIGH BORON 5 (BOR5)																					CAF2140031.1unnamed protein product	683	20	0	96.95	19	P:GO:0006820; P:GO:0006855; P:GO:0009410; P:GO:0035445; P:GO:0050801; P:GO:0051453; P:GO:0080029; P:GO:0098656; P:GO:0098771; F:GO:0005452; F:GO:0008509; F:GO:0042910; F:GO:0080139; C:GO:0005886
A02p19580.1_BnaDAR	4.06316	4.18837	1.46641	-0.585748	0.096628	0.0136761	0.158625	0.784393				YES					1	AT1G74840	AT1G74840	Homeodomain-like superfamily protein;(source:Araport11)	0	0																					XP_009128066.1transcription factor MYB1R1	222	20	5.7e-134	80.86	2	F:GO:0003677
A02p19630.1_BnaDAR	0.587999	-1.53228	1.04962	0.193635	0.83613	0.0352611	0.0139044	0.916385			YES			YES			1	AT1G74950	AT1G74950	Key regulator in alternative splicing in the jasmonate signaling pathway, alone and in collaboration with other regulators.	(TIFY10B)	JASMONATE-ZIM-DOMAIN PROTEIN 2 (JAZ2); (TIFY10B)																					QZA76102.1jasmonate ZIM-domain protein JAZ2	240	20	4.09e-161	89.88	17	P:GO:0009555; P:GO:0009611; P:GO:0009908; P:GO:0031347; P:GO:0042742; P:GO:0071229; P:GO:1900067; P:GO:1902679; P:GO:2000022; F:GO:0003714; F:GO:0042802; C:GO:0005634
A02p19910.1_BnaDAR	-0.548834	3.88864	-0.0160717	0.192236	0.975054	0.03339	0.999866	na				YES					na	na	na																								CAF2140153.1unnamed protein product	246	20	3.4e-172	65.76	1	F:GO:0003674
A02p19970.1_BnaDAR	-1.32126	-3.5654	-0.240128	-1.31162	0.838652	0.0403895	0.997846	0.0214124			YES				YES		1	AT1G75500	AT1G75500	An Arabidopsis thaliana homolog of Medicago truncatula NODULIN21 (MtN21). The gene encodes a plant-specific, predicted integral membrane protein and is a member of the Plant-Drug/Metabolite Exporter (P-DME) family (Transporter Classification number: TC 2.A.7.3) and the nodulin MtN21-like transporter family.	WALLS ARE THIN 1 (WAT1)	WALLS ARE THIN 1 (WAT1);USUALLY MULTIPLE ACIDS MOVE IN AND OUT TRANSPORTERS 5 (UMAMIT5)																					XP_009128107.1protein WALLS ARE THIN 1	389	20	1.19e-278	97.78	28	P:GO:0000162; P:GO:0006952; P:GO:0009826; P:GO:0009834; P:GO:0009851; P:GO:0010315; P:GO:0032989; P:GO:0048869; P:GO:0071555; P:GO:0090355; P:GO:0090358; F:GO:0022857; C:GO:0005886; C:GO:0005938; C:GO:0009705; C:GO:0099568
A02p20590.1_BnaDAR	1.6159	-5.10805	-0.126754	0.176801	0.801992	0.00824129	0.999866	na			YES						1	AT4G20095	AT4G20095	hypothetical protein (DUF626);(source:Araport11)	0	0																					CAF2140344.1unnamed protein product	384	20	5.44e-277	93.99
A02p20920.1_BnaDAR	-1.03655	4.95536	-0.553597	-0.238103	0.915573	0.00802242	0.969631	na				YES					na	na	na																								CAF2140417.1unnamed protein product	479	20	0	94.21	14	P:GO:0001927; P:GO:0006887; P:GO:0006893; P:GO:0015031; P:GO:0060321; C:GO:0000145; C:GO:0005829; C:GO:0005886; C:GO:0009506; C:GO:0070062; C:GO:0099568
A02p21010.1_BnaDAR	1.53524	2.22368	-0.461278	1.05852	0.493117	0.0285135	0.869457	0.0608097				YES					1	AT1G76900	AT1G76900	Member of plant TLP family. Contains terminal F-box domain, interacts with ASK proteins. Tethered to the PM.	TUBBY LIKE PROTEIN 1 (TLP1)	TUBBY LIKE PROTEIN 1 (AtTLP1);TUBBY LIKE PROTEIN 1 (TLP1)																					XP_013641800.2tubby-like F-box protein 1	443	20	0	96.25	9	P:GO:0006355; F:GO:0000976; F:GO:0003700; F:GO:0035091; F:GO:0043168; C:GO:0005886
A02p21160.1_BnaDAR	6.72772	0.0910992	0.638913	0.0590433	2.01886e-05	1	0.938599	0.981918		YES							na	na	na																								XP_013692877.3SNW/SKI-interacting protein-like	488	20	0	81.72	27	P:GO:0000122; P:GO:0000350; P:GO:0000398; P:GO:0010629; P:GO:0030511; P:GO:0042771; P:GO:0045944; P:GO:0048026; P:GO:0048385; P:GO:0048699; P:GO:0050769; P:GO:0051571; P:GO:0070562; P:GO:1901002; P:GO:1902584; P:GO:1905269; F:GO:0003713; F:GO:0003714; F:GO:0042809; F:GO:0042974; F:GO:0046332; F:GO:0051427; C:GO:0005681; C:GO:0016363; C:GO:0071007; C:GO:0071014; C:GO:0071141
A02p21190.1_BnaDAR	1.72229	3.63609	0.169636	0.0568304	0.525765	0.0104691	0.999866	0.979731				YES					1	AT1G77270	AT1G77270	hypothetical protein;(source:Araport11)	0	0																					XP_013692947.2uncharacterized protein LOC106396967	552	20	0	82.14
A02p21430.1_BnaDAR	-0.275453	5.89349	-0.20139	0.437872	0.995942	5.90301e-06	0.994056	0.624925				YES					1	AT1G77600	AT1G77600	One of 5 PO76/PDS5 cohesion cofactor orthologs of Arabidopsis.	(PDS5B)	(PDS5B); (ATPDS5B)																					CAF2140557.1unnamed protein product	1412	20	0	97.19	10	P:GO:0007064; P:GO:0035825; P:GO:0051301; C:GO:0000785; C:GO:0005634
A02p21460.1_BnaDAR	1.69109	5.34829	-0.664077	-0.0265242	0.696498	0.000394373	0.850468	na				YES					1	AT1G77630	AT1G77630	Encodes a lysin-motif protein mediating bacterial peptidoglycan sensing and immunity to bacterial infection. Induction of chitin-responsive genes by chitin treatment is not blocked in the mutant. It contains a C-terminal GPI anchor signal and is an ortholog of OsLYP4 and OsLYP6.	LYSIN-MOTIF (LYSM) DOMAIN PROTEIN 3 (LYM3)	LYSIN-MOTIF (LYSM) DOMAIN PROTEIN 3 (LYM3);LYSM-CONTAINING RECEPTOR PROTEIN 3 (LYP3)																					XP_009128240.1lysM domain-containing GPI-anchored protein 3	422	20	1.86e-285	93.33	6	P:GO:0006955; F:GO:0042834; C:GO:0005886
A02p21470.1_BnaDAR	2.84186	5.58442	0.381729	-0.0991612	0.132524	1.28938e-06	0.984055	na				YES					1	AT1G77660	AT1G77660	Phosphatidylinositol 4-phosphate 5-kinase (PIP5K) enzyme family member.	(MORN4)	(MORN4)																					XP_013693789.2junctophilin-1	415	20	8.05e-169	95.53	2	C:GO:0016020
A02p21480.1_BnaDAR	1.10104	0.412424	0.227378	1.00331	0.772327	0.889657	0.962014	0.0015946								YES	1	AT1G77680	AT1G77680	Ribonuclease II/R family protein;(source:Araport11)	RRP44 HOMOLOG B (RRP44B)	RRP44 HOMOLOG B (RRP44B);SUPPRESSOR OF VARICOSE (SOV); (ATRRP44B)																					CAF2140572.1unnamed protein product	896	20	0	98.04	20	P:GO:0006364; P:GO:0008285; P:GO:0010587; P:GO:0019827; P:GO:0034427; P:GO:0051306; P:GO:0090305; P:GO:1990074; F:GO:0000175; F:GO:0000287; F:GO:0003723; F:GO:0008266; F:GO:0046872; C:GO:0000178; C:GO:0000932; C:GO:0005844
A02p21830.1_BnaDAR	-1.53627	-5.53506	-0.0829375	-0.167191	0.783379	0.00123579	0.999866	na			YES						na	na	na																								CAF2140650.1unnamed protein product, partial	324	20	1.85e-240	98.05	21	P:GO:0001505; P:GO:0006805; P:GO:0006809; P:GO:0009416; P:GO:0042128; P:GO:0042136; P:GO:1903409; F:GO:0009703; F:GO:0020037; F:GO:0030151; F:GO:0043546; F:GO:0050464; C:GO:0005829; C:GO:0016020
A02p22030.1_BnaDAR	-2.16161	-5.66541	0.27753	-0.244329	0.663332	0.00300852	0.999866	na			YES						1	AT1G78130	AT1G78130	Major facilitator superfamily protein;(source:Araport11)	UNFERTILIZED EMBRYO SAC 2 (UNE2)	UNFERTILIZED EMBRYO SAC 2 (UNE2)																					CAF2140694.1unnamed protein product	475	20	0	97.63	27	P:GO:0003376; P:GO:0006869; P:GO:0007040; P:GO:0007618; P:GO:0007619; P:GO:0008333; P:GO:0008347; P:GO:0008582; P:GO:0009267; P:GO:0010001; P:GO:0030514; P:GO:0035193; P:GO:0040011; P:GO:0045477; P:GO:0045924; P:GO:0048488; P:GO:0051674; P:GO:0051960; P:GO:0055085; P:GO:1905879; F:GO:0022857; F:GO:0046624; C:GO:0005765; C:GO:0016020; C:GO:0031902
A02p22090.1_BnaDAR	1.62431	6.97602	0.208596	0.451246	0.431538	8.17286e-10	0.999866	0.808109				YES					1	AT1G78240	AT1G78240	Encodes TSD2 (TUMOROUS SHOOT DEVELOPMENT2), a putative methyltransferase with an essential role in cell adhesion, anthocyanin accumulation, and coordinated plant development.	TUMOROUS SHOOT DEVELOPMENT 2 (TSD2)	TUMOROUS SHOOT DEVELOPMENT 2 (TSD2);QUASIMODO2 (QUA2); (OSU1);THINGS FALL APART2 (TFA2)																					CAF2140703.1unnamed protein product	684	20	0	97.75	15	P:GO:0006805; P:GO:0009735; P:GO:0010289; P:GO:0032259; P:GO:0044038; P:GO:0048364; P:GO:0048367; F:GO:0008757; C:GO:0005737; C:GO:0005768; C:GO:0005802; C:GO:0016020
A02p22100.1_BnaDAR	0.522625	-8.62696	0.312313	-0.362821	0.926138	2.53816e-13	0.997846	0.899542			YES						1	AT1G78270	AT1G78270	UDP-glucosyl transferase 85A4;(source:Araport11)	UDP-GLUCOSYL TRANSFERASE 85A4 (UGT85A4)	UDP-GLUCOSYL TRANSFERASE 85A4 (AtUGT85A4);UDP-GLUCOSYL TRANSFERASE 85A4 (UGT85A4)																					XP_048631609.1UDP-glycosyltransferase 85A4-like	474	20	0	92.43	9	F:GO:0015020; F:GO:0080043; F:GO:0080044; C:GO:0005737; C:GO:0043231
A02p22470.1_BnaDAR	5.928	0	0.339022	-0.352882	0.000109811	1	0.968845	0.841269		YES							1	AT1G79040	AT1G79040	Encodes for the 10 kDa PsbR subunit of photosystem II (PSII). This subunit appears to be involved in the stable assembly of PSII, particularly that of the oxygen-evolving complex subunit PsbP. Mutants defective in this gene have reduced amounts of subunits PsbP and PsbQ in PSII. In turn, assembly of PsbR is dependent on the presence of PsbJ.	PHOTOSYSTEM II SUBUNIT R (PSBR)	PHOTOSYSTEM II SUBUNIT R (PSBR)																					XP_009128335.2photosystem II 10 kDa polypeptide, chloroplastic-like	138	20	4.51e-90	96.25	9	P:GO:0010270; F:GO:0003729; C:GO:0009535; C:GO:0009654; C:GO:0031984
A02p22680.1_BnaDAR	-2.87141	4.23937	0.0901275	0.227168	0.448309	0.0258381	na	na				YES					na	na	na																								CAF2140826.1unnamed protein product, partial	315	20	1.61e-225	63.7	2	F:GO:0004792
A02p22730.1_BnaDAR	-0.80198	-4.87855	-0.091078	0.00634462	0.910641	0.000184069	0.999866	na			YES						1	AT1G79260	AT1G79260	nitrobindin heme-binding domain protein;(source:Araport11)	0	0																					XP_048628313.1peroxynitrite isomerase Rv2717c-like	158	20	2.69e-112	96.73	6	F:GO:0016853; F:GO:0046872; C:GO:0005737; C:GO:0005829
A02p22910.1_BnaDAR	-1.31489	-2.23256	-0.3412	0.158813	0.636934	0.0380469	0.962591	0.953521			YES						na	na	na																								CAF2140869.1unnamed protein product	163	20	7.35e-117	81.1	18	P:GO:0000724; P:GO:0006260; P:GO:0006289; P:GO:0007004; P:GO:0051321; F:GO:0003684; F:GO:0043047; F:GO:0046872; C:GO:0005662
A02p23000.1_BnaDAR	0.487403	3.19044	0.0807977	0.377353	0.966388	0.0243801	0.999866	0.864755				YES					1	AT1G79590	AT1G79590	Encodes one of 24 Arabidopsis syntaxins. Its mRNA has been shown to be expressed; TGN/vacuole localized.	0	0																					KAH0851607.1hypothetical protein HID58_094633	235	20	6.75e-153	99.01	22	P:GO:0006886; P:GO:0006906; P:GO:0015833; P:GO:0048278; F:GO:0000149; F:GO:0003677; F:GO:0005484; C:GO:0000139; C:GO:0005634; C:GO:0005773; C:GO:0012505; C:GO:0031201; C:GO:0031902; C:GO:0032588
A02p23010.1_BnaDAR	1.11722	4.454	-0.442179	-0.373516	0.829249	0.00212884	0.983977	na				YES					1	AT1G79600	AT1G79600	Encodes a chloroplast ABC1-like kinase that regulates vitamin E metabolism.	ABC1-LIKE KINASE 3 (ABC1K3)	ABC1-LIKE KINASE 3 (ABC1K3)																					XP_048628937.1protein ACTIVITY OF BC1 COMPLEX KINASE 3, chloroplastic-like	715	20	0	98.46	17	P:GO:0006468; P:GO:0006995; P:GO:0009414; P:GO:0009644; P:GO:0010114; P:GO:0016310; P:GO:0050821; P:GO:0051726; P:GO:0080177; P:GO:0080183; P:GO:1902171; F:GO:0004672; F:GO:0004693; F:GO:0005524; C:GO:0005634; C:GO:0010287
A02p23110.1_BnaDAR	0.498656	-0.935209	0.311033	-1.927	0.970703	0.693163	0.998761	0.0097073							YES		1	AT1G80840	AT1G80840	Pathogen-induced transcription factor. Binds W-box sequences in vitro. Forms protein complexes with itself and with WRKY40 and WRKY60. Coexpression with WRKY18 or WRKY60 made plants more susceptible to both P. syringae and B. cinerea. WRKY18, WRKY40, and WRKY60 have partially redundant roles in response to the hemibiotrophic bacterial pathogen Pseudomonas syringae and the necrotrophic fungal path…	WRKY DNA-BINDING PROTEIN 40 (WRKY40)	WRKY DNA-BINDING PROTEIN 40 (WRKY40); (ATWRKY40)																					NP_001288924.1probable WRKY transcription factor 40	290	20	1.34e-168	91.67	28	P:GO:0001101; P:GO:0002237; P:GO:0009410; P:GO:0009611; P:GO:0009725; P:GO:0009751; P:GO:0010200; P:GO:0010629; P:GO:0031347; P:GO:0042742; P:GO:0045892; P:GO:0046677; P:GO:0050832; F:GO:0000976; F:GO:0003700; F:GO:0005515; C:GO:0005634
A02p23200.1_BnaDAR	-0.146552	3.49793	0.162801	-0.218424	1	0.0152497	0.999866	0.934489				YES					1	AT1G80750	AT1G80750	Cytosolic ribosomal 60S subunit protein.	(RPL7A)	RIBOSOMAL PROTEIN UL30Z (UL30Z); (RPL7A)																					CAF2140936.1unnamed protein product	263	20	4.58e-174	96.75	10	P:GO:0000463; P:GO:0002181; F:GO:0003723; F:GO:0003735; C:GO:0005730; C:GO:0022625
A02p23570.1_BnaDAR	-0.187142	1.0057	0.177217	0.22244	0.946948	0.0153589	0.956065	0.740701				YES					1	AT1G80410	AT1G80410	Encodes the catalytic subunit of a N-terminal acetyltransferase.	NAA15 (NAA15)	OMISHA (OMA);NAA15 (NAA15);MUTANT,SNC1-ENHANCING 6 (MUSE6);EMBRYO DEFECTIVE 2753 (EMB2753)																					CAF2141035.1unnamed protein product	899	20	0	98.12	18	P:GO:0000012; P:GO:0006284; P:GO:0006303; P:GO:0009414; P:GO:0009793; F:GO:0003684; C:GO:0005634; C:GO:0005829; C:GO:0031415
A02p23740.1_BnaDAR	-0.628888	3.98408	-0.263709	-0.302707	0.966584	0.0279815	0.999866	na				YES					1	AT1G80190	AT1G80190	Similar to the PSF1 component of GINS complex, which in other organism was shown to be involved in the initiation of DNA replication.	0	0																					XP_009128444.1probable DNA replication complex GINS protein PSF1	198	20	7e-139	95.39	8	P:GO:0006270; P:GO:1902983; F:GO:0043015; C:GO:0000811
A02p23920.1_BnaDAR	2.28533	-5.17169	0.334216	-0.0284609	0.605974	0.00522024	0.999866	na			YES						1	AT5G63930	AT5G63930	Leucine-rich repeat protein kinase family protein;(source:Araport11)	0	0																					CAF2141129.1unnamed protein product	1090	20	8.58e-296	96.72	8	P:GO:0016310; F:GO:0004672; F:GO:0005524; C:GO:0005886; C:GO:0016020
A02p24120.1_BnaDAR	0.344551	5.93731	0.0435249	0.124759	0.98898	3.04881e-05	0.999866	na				YES					1	AT4G00520	AT4G00520	Acyl-CoA thioesterase family protein;(source:Araport11)	0	0																					CAF2141170.1unnamed protein product	501	20	0	91.54	11	P:GO:0006637; P:GO:0009062; P:GO:0016559; P:GO:0043649; P:GO:0045225; F:GO:0005102; F:GO:0016290; F:GO:0047617; F:GO:0052815; C:GO:0005782
A02p24520.1_BnaDAR	-0.240737	-2.98488	-0.124716	-0.300404	1	0.0278598	0.999866	0.80139			YES						1	AT4G02130	AT4G02130	Encodes a protein with putative galacturonosyltransferase activity.	GALACTURONOSYLTRANSFERASE-LIKE 6 (GATL6)	(LGT10);GALACTURONOSYLTRANSFERASE-LIKE 6 (GATL6)																					XP_033140189.1probable galacturonosyltransferase-like 6	350	20	1.91e-262	97.06	4	P:GO:0000271; F:GO:0016757; F:GO:0047262; C:GO:0005794
A02p24550.1_BnaDAR	-1.739	4.49164	-0.264731	-0.23594	0.682135	0.00426278	0.999866	na				YES					1	AT4G02210	AT4G02210	Myb/SANT-like DNA-binding domain protein;(source:Araport11)	0	0																					CAF2141283.1unnamed protein product	476	20	0	94.61
A02p24700.1_BnaDAR	-1.2729	5.63443	0.228782	0.303713	0.77142	8.23216e-06	0.999866	na				YES					na	na	na																								CAF2141321.1unnamed protein product	231	20	4.44e-156	74.38
A02p24750.1_BnaDAR	-1.82767	5.08529	0.381604	0.336368	0.621541	0.00056619	0.995525	na				YES					1	AT4G02460	AT4G02460	Encodes a protein similar to PMS1 in yeast, a member of the family of eukaryotic MutL homologs. The protein appears to play a role in DNA mismatch repair and in the suppression of somatic homeologous recombination.	POSTMEIOTIC SEGREGATION 1 (PMS1)	POSTMEIOTIC SEGREGATION 1 (PMS1); (ATPMS1)																					XP_013695717.2DNA mismatch repair protein PMS1-like isoform X2	915	20	0	98.23	26	P:GO:0006298; P:GO:0006310; P:GO:0009555; P:GO:0016446; P:GO:0048316; P:GO:0090305; F:GO:0003697; F:GO:0004519; F:GO:0005524; F:GO:0016887; F:GO:0030983; F:GO:0032138; F:GO:0140664; C:GO:0005654; C:GO:0005829; C:GO:0005886; C:GO:0015630; C:GO:0032300; C:GO:0032389; C:GO:0036464; C:GO:1990391; C:GO:1990904
A02p24820.1_BnaDAR	-6.64754	11.1083	9.86573e-06	-0.0103439	0.000482256	2.2226e-13	na	na	YES			YES					na	na	na																								XP_013698067.2glutathione S-transferase F3-like	213	20	1.4e-150	97.16	6	P:GO:0042221; F:GO:0004364; C:GO:0005829
A02p25060.1_BnaDAR	5.37637	0	-0.138852	-0.816101	0.0148869	1	0.999866	0.659609		YES							1	AT4G03050	AT4G03050	The transcribed allele in ecotype Ler encodes a 2-oxoglutarate-dependent dioxygenase which is involved in glucosinolate biosynthesis. AOP3 is transcriptionally silent in leaf tissues of ecotype Col.The natural variation in this locus explains the diversification of hydroxyalkyl glucosinolates among different ecotypes of Arabidopsis.	(AOP3)	(AOP3)																					CAF2141389.1unnamed protein product, partial	439	20	3.54e-294	83.87	10	P:GO:0009416; P:GO:0009686; P:GO:0009740; P:GO:0019761; P:GO:0042446; P:GO:0071229; F:GO:0016706; F:GO:0016707; F:GO:0046872
A02p25260.1_BnaDAR	-1.48156	3.80717	0.189831	-0.266626	0.810791	0.0388298	0.999866	na				YES					1	AT1G43910	AT1G43910	P-loop containing nucleoside triphosphate hydrolases superfamily protein;(source:Araport11)	0	0																					KAH0938916.1hypothetical protein HID58_006377	501	20	0	87.63	8	P:GO:0051365; F:GO:0005524; F:GO:0016887; C:GO:0016020
A02p25370.1_BnaDAR	-6.34898	9.46689	-0.0109871	-7.65017e-06	0.00104277	5.96245e-10	na	na	YES			YES					1	AT4G04540	AT4G04540	Encodes a cysteine-rich receptor-like protein kinase.	CYSTEINE-RICH RLK (RECEPTOR-LIKE PROTEIN KINASE) 39 (CRK39)	CYSTEINE-RICH RLK (RECEPTOR-LIKE PROTEIN KINASE) 39 (CRK39)																					XP_009144510.1putative cysteine-rich receptor-like protein kinase 39	656	20	0	96.05	8	P:GO:0006468; P:GO:0016310; F:GO:0004674; F:GO:0005524; C:GO:0005886
A02p25390.1_BnaDAR	0	9.09989	0	0	1	3.78784e-08	na	na				YES					na	na	na																								XP_009144506.1putative cysteine-rich receptor-like protein kinase 39 isoform X1	652	20	0	88.93	8	P:GO:0016310; F:GO:0004672; F:GO:0005524; C:GO:0016020
A02p25510.1_BnaDAR	-0.308643	5.05943	-0.0926598	-0.275737	0.993863	0.000589691	0.999866	na				YES					1	AT4G12560	AT4G12560	Encodes CPR1 (Constitutive Expresser of PR Genes 1, also known as CPR30), a F-Box protein that functions as a negative regulator of defense response and targets resistance proteins.	CONSTITUTIVE EXPRESSER OF PR GENES 1 (CPR1)	CONSTITUTIVE EXPRESSER OF PR GENES 1 (CPR1);CONSTITUTIVE EXPRESSER OF PR GENES 30 (CPR30)																					XP_013657300.2F-box protein CPR1-like	413	20	6e-307	97.55	17	P:GO:0009626; P:GO:0016567; P:GO:0031146; P:GO:0031348; P:GO:0042177; P:GO:0044248; F:GO:0004842; F:GO:0005515; C:GO:0005634; C:GO:0005737
A02p25640.1_BnaDAR	-4.37307	-1.97155	2.61287	-0.680254	0.0530688	0.322829	0.000128462	0.730802						YES			1	AT4G12400	AT4G12400	Encodes one of the 36 carboxylate clamp (CC)-tetratricopeptide repeat (TPR) proteins (Prasad 2010, Pubmed ID: 20856808) with potential to interact with Hsp90/Hsp70 as co-chaperones.	HOP3 (Hop3)	HOP3 (Hop3)																					XP_013657297.1hsp70-Hsp90 organizing protein 3	561	20	0	95.92	17	P:GO:0009410; P:GO:0009636; P:GO:0009644; P:GO:0010286; P:GO:0042542; P:GO:0046677; P:GO:0051131; F:GO:0051879; F:GO:0070678; C:GO:0005634; C:GO:0005737
A02p25750.1_BnaDAR	1.95761	6.58634	-0.761028	-0.908296	0.684575	5.77682e-05	0.903511	na				YES					1	AT4G12290	AT4G12290	Copper amine oxidase. Induced by ABA and involved in stomatal closure.	COPPER AMINE OXIDASE (CUAO)	COPPER AMINE OXIDASE (CUAO)																					XP_048612697.1primary amine oxidase-like	743	20	0	96.64	26	P:GO:0001505; P:GO:0006805; P:GO:0006809; P:GO:0009308; P:GO:0009738; P:GO:0009753; P:GO:0010118; P:GO:0042136; P:GO:0071229; P:GO:1903426; F:GO:0005507; F:GO:0048038; F:GO:0052593; F:GO:0052594; F:GO:0052596; C:GO:0016020
A02p25870.1_BnaDAR	-0.546207	-4.8214	0.0849996	-0.574079	0.977851	0.0100369	0.999866	na			YES						na	na	na																								XP_013687032.1uncharacterized protein At4g22758	247	20	5.59e-167	91.77	4	P:GO:0016192; C:GO:0016020
A02p26560.1_BnaDAR	0.0964737	3.89644	0.466349	-0.394689	1	0.000639202	0.726039	0.68311				YES					1	AT4G10430	AT4G10430	TMPIT-like protein;(source:Araport11)	0	0																					CAF2141696.1unnamed protein product	348	20	1.12e-244	97.58	2	C:GO:0016020
A02p26760.1_BnaDAR	6.82985	0	-0.0899469	-0.633659	1.87564e-06	1	0.999866	0.0907108		YES							1	AT4G10060	AT4G10060	Glucosylceramidase that preferentially hydrolyzes long acyl chain glucosylceramides.	GLCCER-DEGRADING ENZYME (GLUCOSYLCERAMIDASE) 3 (GCD3)	GLCCER-DEGRADING ENZYME (GLUCOSYLCERAMIDASE) 3 (GCD3)																					CAF2141738.1unnamed protein product	937	20	0	93.95	15	P:GO:0005975; P:GO:0006680; P:GO:0008206; P:GO:0016139; P:GO:0021954; F:GO:0004348; F:GO:0008422; C:GO:0005783; C:GO:0005886
A02p26980.1_BnaDAR	-2.73431	-4.61249	-1.03745	-0.206567	0.496609	0.0194507	0.662281	na			YES						1	AT5G49665	AT5G49665	E3 ubiquitin ligase involved in root gravitropism.	(WAV3)	(WAV3)																					XP_013723779.2E3 ubiquitin-protein ligase WAV3	728	20	0	93.32	12	P:GO:0009630; P:GO:0010274; P:GO:0016567; P:GO:0044237; P:GO:0048364; F:GO:0061630; C:GO:0005886
A02p27160.1_BnaDAR	1.87478	4.71678	-0.198132	0.109301	0.741903	0.0162615	na	na				YES					na	na	na																								CAF2141800.1unnamed protein product	402	20	3.4e-296	93.74	18	P:GO:0000724; P:GO:0006260; P:GO:0006289; P:GO:0007004; P:GO:0051321; F:GO:0003684; F:GO:0043047; F:GO:0046872; C:GO:0005662
A02p27410.1_BnaDAR	4.02207	-1.37995	1.01419	0.0780194	0.00418032	0.324505	0.0297622	0.970229		YES				YES			1	AT5G42650	AT5G42650	Encodes a member of the cytochrome p450 CYP74 gene family that functions as an allene oxide synthase. This enzyme catalyzes dehydration of the hydroperoxide to an unstable allene oxide in the JA biosynthetic pathway. It shows a dual catalytic activity, the major one being a 13-AOS but also expressing a 9-AOS activity. CFA-Leu, CFA-Val, CFA-Met and CFA-Ala can induce the expression of AOS.	ALLENE OXIDE SYNTHASE (AOS)	ALLENE OXIDE SYNTHASE (AOS);DELAYED DEHISCENCE 2 (DDE2);CYTOCHROME P450 74A (CYP74A)																					XP_009123690.2allene oxide synthase, chloroplastic	529	20	0	96.3	31	P:GO:0001101; P:GO:0009611; P:GO:0009695; P:GO:0009753; P:GO:0016125; P:GO:0019373; P:GO:0031407; P:GO:0042446; P:GO:0050832; P:GO:1901568; F:GO:0004497; F:GO:0005506; F:GO:0009978; F:GO:0016705; F:GO:0019825; F:GO:0020037; C:GO:0005739; C:GO:0009535; C:GO:0009941; C:GO:0010287; C:GO:0031984
A02p27590.1_BnaDAR	0	8.15921	-0.0860609	-0.0939297	1	2.49513e-06	na	na				YES					1	AT5G42830	AT5G42830	HXXXD-type acyl-transferase family protein;(source:Araport11)	0	0																					XP_009123701.1uncharacterized acetyltransferase At3g50280	449	20	0	96.92	9	P:GO:0010090; P:GO:0010143; P:GO:0016043; P:GO:0032989; P:GO:0048468; P:GO:0051179; F:GO:0016740; C:GO:0005737
A02p27600.1_BnaDAR	-1.25785	5.85604	0.0161135	0.273222	0.818653	5.16555e-05	0.999866	na				YES					1	AT5G42960	AT5G42960	outer envelope pore 24B-like protein;(source:Araport11)	0	0																					XP_009123703.1outer envelope pore protein 24B, chloroplastic	213	20	8.09e-150	97.93	16	P:GO:0034765; P:GO:0098655; F:GO:0015288; F:GO:0022843; F:GO:0022890; C:GO:0005739; C:GO:0009707; C:GO:0034426; C:GO:0046930
A02p27670.1_BnaDAR	-0.193822	4.55918	-0.787876	0.267677	1	0.0101949	0.893149	na				YES					1	AT5G43150	AT5G43150	elongation factor;(source:Araport11)	0	0																					XP_009123583.1uncharacterized protein LOC103848432 isoform X2	94	20	1.55e-67	91.15
A02p27940.1_BnaDAR	-1.32978	-3.41751	-0.0323949	-0.298741	0.821517	0.0405127	0.999866	na			YES						1	AT5G43745	AT5G43745	Chloroplast envelope ion channel protein, forms oligomers with PEC1 with regulator of K+ conductance domains protruding into the intermembrane space.	PLASTID ENVELOPE ION CHANNELS 2 (PEC2)	PLASTID ENVELOPE ION CHANNELS 2 (PEC2)																					CAF2141973.1unnamed protein product	840	20	0	98.09	5	P:GO:0006811; C:GO:0009941; C:GO:0016020
A02p28010.1_BnaDAR	-0.0461829	5.87762	-0.744264	-0.978679	1	6.93249e-05	0.780994	na				YES					1	AT5G43760	AT5G43760	Encodes KCS20, a member of the 3-ketoacyl-CoA synthase family involved in the biosynthesis of VLCFA (very long chain fatty acids). The mRNA is cell-to-cell mobile.	3-KETOACYL-COA SYNTHASE 20 (KCS20)	3-KETOACYL-COA SYNTHASE 20 (KCS20)																					XP_048615461.13-ketoacyl-CoA synthase 20-like	526	20	0	99.32	9	P:GO:0006633; P:GO:0009409; P:GO:0009416; F:GO:0004312; F:GO:0009922; C:GO:0016020
A02p28090.1_BnaDAR	5.44594	-7.64148	-0.169589	-0.671764	0.0148767	9.01319e-06	0.999866	na		YES	YES						1	AT5G43860	AT5G43860	Encodes a chlorophyllase, the first enzyme in chlorophyll degradation. It catalyzes the hydrolysis of the ester bond to chlorophyllide and phytol. AtCLH2 has a typical signal sequence for the chloroplast. Gene expression does not respond to methyljasmonate, a known promoter of senescence and chlorophyll degradation.	CHLOROPHYLLASE 2 (CLH2)	ARABIDOPSIS THALIANA CHLOROPHYLLASE 2 (ATCLH2);CHLOROPHYLLASE 2 (CLH2)																					CAF2142002.1unnamed protein product	339	20	7.15e-232	94.93	6	P:GO:0015996; F:GO:0047746; F:GO:0102293
A02p28210.1_BnaDAR	0.977856	6.28238	0.931227	-0.363447	0.894478	2.31946e-05	0.789328	na				YES					1	AT5G44070	AT5G44070	Phytochelatin synthase gene confers tolerance to cadmium ions. Catalyzes phytochelatin (PC) synthesis from glutathione (GSH) in the presence of Cd2+, Zn2+, Cu2+ and Fe3+, but not by Co2+ or Ni2+. The mRNA is cell-to-cell mobile.	CADMIUM SENSITIVE 1 (CAD1)	CADMIUM SENSITIVE 1 (CAD1); (ARA8);ARABIDOPSIS THALIANA PHYTOCHELATIN SYNTHASE 1 (ATPCS1);PHYTOCHELATIN SYNTHASE 1 (PCS1)																					CAF2142024.1unnamed protein product	521	20	0	92.9	10	P:GO:0010273; P:GO:0046938; P:GO:0098849; F:GO:0016756; F:GO:0046872
A02p28310.1_BnaDAR	-0.544681	4.42523	0.021901	0.294515	0.973204	0.00909604	0.999866	na				YES					1	AT3G20480	AT3G20480	tetraacyldisaccharide 4-kinase family protein;(source:Araport11)	LIPID X K (LPXK)	LIPID X K (LPXK); (ATLPXK)																					CAF2142047.1unnamed protein product	689	20	0	95.22	20	P:GO:0007165; P:GO:0009245; P:GO:0016310; P:GO:2001289; F:GO:0005524; F:GO:0009029; F:GO:0016887; F:GO:0043531; C:GO:0005739; C:GO:0016020
A02p28530.1_BnaDAR	3.74896	3.92379	-1.45115	-0.159012	0.000580597	3.21718e-05	3.36982e-05	0.934489		YES		YES	YES				1	AT5G44690	AT5G44690	RING finger PFF0165c-like protein;(source:Araport11)	0	0																					CAF2142097.1unnamed protein product	957	20	0	93.78	34	P:GO:0000209; P:GO:0002066; P:GO:0006284; P:GO:0007398; P:GO:0007422; P:GO:0007476; P:GO:0007498; P:GO:0007616; P:GO:0008104; P:GO:0008356; P:GO:0016360; P:GO:0030707; P:GO:0030718; P:GO:0035204; P:GO:0044703; P:GO:0045314; P:GO:0045614; P:GO:0045747; P:GO:0048581; P:GO:0050767; P:GO:0051260; P:GO:0060562; P:GO:1903707; P:GO:2000027; F:GO:0008270; F:GO:0008725; F:GO:0043168; F:GO:0061630; F:GO:19…
A02p28850.1_BnaDAR	-3.45969	8.08008	0.0477363	0.0271092	0.0515403	2.88752e-10	0.999866	na				YES					1	AT5G45110	AT5G45110	Encodes NPR3, a paralog of NPR1. Involved in negative regulation of defense responses against bacterial and oomycete pathogens. npr3 mutants has elevated level of PR1 expression. Interacts with TGA2, TGA3, TGA5 and TGA6 in yeast two hybrid assays. NPR3 and NPR4 are receptors for the immune signal salicylic acid. The mRNA is cell-to-cell mobile.	NPR1-LIKE PROTEIN 3 (NPR3)	NPR1-LIKE PROTEIN 3 (NPR3); (ATNPR3)																					XP_013734078.1regulatory protein NPR3-like isoform X1	597	20	0	96.34	28	P:GO:0009862; P:GO:0016567; P:GO:0030162; P:GO:0042742; P:GO:0043161; P:GO:0044248; P:GO:0045087; P:GO:0050778; P:GO:0050832; P:GO:0080185; P:GO:2000022; P:GO:2000031; F:GO:0031625; F:GO:0042562; F:GO:0042802; F:GO:1901149; C:GO:0005634; C:GO:0005737; C:GO:0019005
A02p28990.1_BnaDAR	4.83327	4.90195	-0.323777	-0.195967	0.0551031	0.00852221	na	na				YES					1	AT2G18630	AT2G18630	transmembrane protein, putative (DUF677);(source:Araport11)	0	0																					CAF2142203.1unnamed protein product	502	20	0	81.12	8	P:GO:0007165; F:GO:0043531; C:GO:0005777; C:GO:0016020
A02p29060.1_BnaDAR	-0.598089	-4.1998	-0.631068	-1.09353	0.955876	0.00313561	0.947719	0.430804			YES						1	AT5G45340	AT5G45340	Encodes a protein with ABA 8'-hydroxylase activity; involved in ABA catabolism. Mutant analyses show that disruption in the gene results in more drought tolerance whereas overexpression results in increased transpiration rate and reduced drought tolerance. Gene involved in postgermination growth. Plant P450 CYP707A3, ABA 8'-hydroxylase, binds enantioselectively (+)-ABA but not (-)-ABA, whereas th…	CYTOCHROME P450, FAMILY 707, SUBFAMILY A, POLYPEPTIDE 3 (CYP707A3)	CYTOCHROME P450, FAMILY 707, SUBFAMILY A, POLYPEPTIDE 3 (CYP707A3)																					XP_013721661.1abscisic acid 8'-hydroxylase 3	466	20	0	97.78	18	P:GO:0007275; P:GO:0009414; P:GO:0009639; P:GO:0009687; P:GO:0010268; P:GO:0016125; P:GO:0016132; P:GO:0042446; P:GO:0046345; F:GO:0005506; F:GO:0010295; F:GO:0020037; C:GO:0016020
A02p29230.1_BnaDAR	1.50136	5.575	-0.279881	0.386536	0.782075	0.000351366	0.999866	0.916855				YES					na	na	na																								CAF2142258.1unnamed protein product	1437	20	0	86.21	2	C:GO:0016020
A02p29250.1_BnaDAR	2.02567	-4.58199	-0.728642	0.0676437	0.684195	0.0132107	0.910122	na			YES						1	AT5G45500	AT5G45500	RNI-like superfamily protein;(source:Araport11)	0	0																					XP_009128806.1disease resistance RPP13-like protein 4	731	20	0	88.07	4	P:GO:0006952; P:GO:0051707
A02p29340.1_BnaDAR	-0.462907	2.32102	0.132841	0.122341	0.943905	0.0219204	0.999866	0.961117				YES					na	na	na																								CAF2142289.1unnamed protein product	227	20	1.19e-158	99.35	18	P:GO:0000027; P:GO:0006412; F:GO:0003729; F:GO:0003735; F:GO:0005515; C:GO:0005634; C:GO:0005730; C:GO:0005773; C:GO:0009506; C:GO:0009507; C:GO:0016020; C:GO:0022625
A02p29450.1_BnaDAR	0.493388	3.95104	-0.402146	-0.113952	0.975907	0.0156617	0.987806	0.97288				YES					1	AT5G45930	AT5G45930	encodes a second Chl I gene (CHLI2), a subunit of magnesium chelatase which is required for chlorophyll biosynthesis. Has ATPase activity, regulated by TRX-f. Involved in the assembly of the Mg chelatase complex.	MAGNESIUM CHELATASE I2 (CHLI2)	MAGNESIUM CHELATASE I2 (CHLI2); (CHL I2); (CHLI-2)																					XP_013677066.1magnesium-chelatase subunit ChlI-2, chloroplastic	420	20	1.02e-297	96.57	14	P:GO:0009735; P:GO:0015979; P:GO:0015995; F:GO:0005524; F:GO:0016851; F:GO:0016887; C:GO:0009570; C:GO:0010007
A02p29670.1_BnaDAR	6.99362	-2.44925	-0.238114	-0.0802177	4.65062e-06	0.10378	0.905265	0.956957		YES							1	AT5G46110	AT5G46110	Encodes a chloroplast triose phosphate / 3-phosphoglycerate translocator that transports triose phosphates derived from the Calvin cycle in the stroma to the cytosol for use in sucrose synthesis and other biosynthetic processes. A tpt mutant has altered acclimation responses. The mRNA is cell-to-cell mobile.	ACCLIMATION OF PHOTOSYNTHESIS TO ENVIRONMENT 2 (APE2)	TRIOSE-PHOSPHATE &#8260; PHOSPHATE TRANSLOCATOR (TPT);ACCLIMATION OF PHOTOSYNTHESIS TO ENVIRONMENT 2 (APE2)																					CAF2142352.1unnamed protein product, partial	422	20	3.43e-297	97.85	21	P:GO:0009643; P:GO:0015713; P:GO:0015748; P:GO:0034219; P:GO:0035436; P:GO:0098656; F:GO:0008028; F:GO:0008509; F:GO:0015120; F:GO:0015144; F:GO:0015297; F:GO:0015318; F:GO:0015605; F:GO:0071917; C:GO:0005794; C:GO:0031969
A02p29760.1_BnaDAR	0.68709	1.32284	0.389177	-0.0314175	0.691357	0.0303351	0.895031	0.982034				YES					1	AT5G46210	AT5G46210	Arabidopsis CULLIN4 (CUL4) forms an E3 ubiquitin ligase with the CDD complex and a common catalytic subunit RBX1 in mediating light control of development. This CUL4-based E3 ligase is essential for the repression of photomorphogenesis. The partial loss of CUL4 function resulted in a constitutive photomorphogenic phenotype with respect to morphogenesis and light-regulated gene expression. CUL4 ex…	CULLIN4 (CUL4)	(ATCUL4);CULLIN4 (CUL4)																					XP_013706576.1cullin-4	776	20	0	97.27	25	P:GO:0000209; P:GO:0006281; P:GO:0006511; P:GO:0009755; P:GO:0009908; P:GO:0010100; P:GO:0010182; P:GO:0016567; P:GO:0048575; P:GO:0048825; F:GO:0031625; C:GO:0005634; C:GO:0005829; C:GO:0080008
A02p29830.1_BnaDAR	-1.00551	4.22622	-0.0409482	-0.413591	0.923004	0.0369648	0.999866	na				YES					1	AT5G46295	AT5G46295	transmembrane protein;(source:Araport11)	0	0																					XP_009128854.1uncharacterized protein LOC103853698	81	20	1.2e-47	94.16	2	C:GO:0016020
A02p29940.1_BnaDAR	0.603156	4.15498	-0.512401	-0.38207	0.962973	0.00886569	0.982399	na				YES					6	AT1G31540 AT5G46260 AT5G46270 AT5G46490 AT5G46510 AT5G46520	AT1G31540	Disease resistance protein (TIR-NBS-LRR class) family;(source:Araport11)	0	0	AT5G46260	disease resistance protein (TIR-NBS-LRR class) family;(source:Araport11)	0	0	AT5G46270	Disease resistance protein (TIR-NBS-LRR class) family;(source:Araport11)	0	0	AT5G46490	Disease resistance protein (TIR-NBS-LRR class) family;(source:Araport11)	0	0	AT5G46510	Disease resistance protein (TIR-NBS-LRR class) family;(source:Araport11)	VARIATION IN COMPOUND TRIGGERED ROOT GROWTH RESPONSE-LIKE (VICTL)	VARIATION IN COMPOUND TRIGGERED ROOT GROWTH RESPONSE-LIKE (VICTL)	AT5G46520	VICTR (VARIATION IN COMPOUND TRIGGERED ROOT growth response) encodes a TIR-NB-LRR (for Toll-Interleukin1 Receptor-nucleotide binding-Leucine-rich repeat) protein. VICTR is necessary for DFPM-induced root growth arrest and inhibition of abscisic acid-induced stomatal closing (DFPM is [5-(3,4-dichlorophenyl)furan-2-yl]-piperidine-1-ylmethanethione)(PMID:21620700). DFPM-mediated root growth arrest i…	VARIATION IN COMPOUND TRIGGERED ROOT GROWTH RESPONSE (VICTR)	VARIATION IN COMPOUND TRIGGERED ROOT GROWTH RESPONSE (VICTR);ACQUIRED OSMOTOLERANCE (ACQOS)	CAF2142424.1unnamed protein product, partial	1183	20	0	87.5	10	P:GO:0006952; P:GO:0007165; F:GO:0016887; F:GO:0043531; C:GO:0016020
A02p29990.1_BnaDAR	-1.61313	5.13348	0.0425217	-0.194848	0.79816	0.0050493	0.999866	na				YES					na	na	na																								XP_013705722.1accelerated cell death 11-like	197	20	2.96e-135	89.53	9	P:GO:0050896; P:GO:0120009; F:GO:0051861; F:GO:0120013; C:GO:0005737
A02p30290.1_BnaDAR	-0.761042	5.17274	0.000862785	0.193293	0.924895	0.000302513	1	na				YES					1	AT5G46740	AT5G46740	Encodes a ubiquitin-specific protease.	UBIQUITIN-SPECIFIC PROTEASE 21 (UBP21)	UBIQUITIN-SPECIFIC PROTEASE 21 (UBP21)																					CAF2142526.1unnamed protein product	749	20	0	93.04	10	P:GO:0006508; F:GO:0004843; C:GO:0005634; C:GO:0005829; C:GO:0016020
A02p30540.1_BnaDAR	-2.17869	-6.25758	-0.519745	-0.418054	0.628049	0.000451079	0.980689	na			YES						1	AT5G47590	AT5G47590	Heat shock protein HSP20/alpha crystallin family;(source:Araport11)	0	0																					CAF2142586.1unnamed protein product	182	20	4.13e-130	87.77
A02p30740.1_BnaDAR	2.91643	4.07397	0.0708545	0.35564	0.437421	0.0348468	0.999866	na				YES					1	AT5G47060	AT5G47060	hypothetical protein (DUF581);(source:Araport11)	0	0																					KAH0939437.1hypothetical protein HID58_006898	182	20	1.55e-125	93.17	16	P:GO:0009744; P:GO:0009749; P:GO:0042594; P:GO:1905582; F:GO:0019900; F:GO:0019902; C:GO:0005634; C:GO:0005737
A02p30800.1_BnaDAR	5.23528	0	0.367934	0.124123	0.00856075	1	0.997846	na		YES							1	AT5G47090	AT5G47090	coiled-coil protein;(source:Araport11)	0	0																					XP_013696358.2coiled-coil domain-containing protein 97	295	20	6.21e-188	94.58
A02p30820.1_BnaDAR	-3.88729	3.92976	0.275861	0.224486	0.162134	0.0349424	0.999866	na				YES					1	AT5G47100	AT5G47100	member of AtCBLs (Calcineurin B-like Calcium Sensor Proteins. CBL9 interacts with and targets CIPK23 to the plasma membrane in vivo.	CALCINEURIN B-LIKE PROTEIN 9 (CBL9)	CALCINEURIN B-LIKE PROTEIN 9 (CBL9); (ATCBL9)																					XP_009128938.1calcineurin B-like protein 9	213	20	1.91e-148	99.27	16	P:GO:0009414; P:GO:0009860; P:GO:0016043; P:GO:0019722; P:GO:0032989; F:GO:0005509; F:GO:0019900; C:GO:0005737; C:GO:0005886
A02p30860.1_BnaDAR	5.53083	0	0.460067	-0.441892	0.00204233	1	0.975769	na		YES							1	AT5G47110	AT5G47110	Encodes a light-harvesting-like protein that is involved in chlorophyll and tocopherol biosynthesis anchoring geranylgeranyl reductase in the thylakoid membrane.	LIGHT-HARVESTING-LIKE 3:2 (LIL3:2)	LIGHT-HARVESTING-LIKE 3:2 (LIL3:2)																					CAF2142659.1unnamed protein product	257	20	4.1e-174	94.98	14	P:GO:0055085; P:GO:1902326; P:GO:1904964; P:GO:1904966; F:GO:0019887; F:GO:0019899; F:GO:0042802; F:GO:0043495; C:GO:0005956; C:GO:0009535; C:GO:0031984
A02p31340.1_BnaDAR	-2.78684	4.20506	-0.0943319	0.202561	0.476271	0.0278849	0.999866	na				YES					2	AT4G17310 AT5G47455	AT4G17310	hypothetical protein;(source:Araport11)	0	0	AT5G47455	hypothetical protein;(source:Araport11)	0	0																	XP_009128970.1uncharacterized protein LOC103853814 isoform X1	104	20	1.66e-60	94.86
A02p31460.1_BnaDAR	-4.03556	4.74611	-0.0249461	-0.154239	0.082567	0.00277102	0.999866	na				YES					1	AT5G47630	AT5G47630	Encodes a member of the mitochondrial acyl carrier protein (ACP) family. Its role is currently obscure as it is weakly expressed and has not yet been identified by mitochondrial proteome analysis.	MITOCHONDRIAL ACYL CARRIER PROTEIN 3 (mtACP3)	MITOCHONDRIAL ACYL CARRIER PROTEIN 3 (mtACP3)																					XP_013697097.2acyl carrier protein 3, mitochondrial-like	127	20	2.22e-78	91.65	15	P:GO:0006633; P:GO:0009245; P:GO:0009312; F:GO:0000035; F:GO:0000036; F:GO:0031177; F:GO:0043168; C:GO:0005739; C:GO:0005829; C:GO:0070469
A02p31480.1_BnaDAR	-1.23033	3.91134	0.208166	0.317223	0.837719	0.0148875	0.999866	0.922293				YES					1	AT5G47650	AT5G47650	Encodes an ADP-ribose pyrophosphatase that confers enhanced tolerance to oxidative stress.	0	0																					XP_013697071.2nudix hydrolase 2 isoform X1	326	20	2.42e-237	92.99	10	P:GO:0006979; F:GO:0035529; F:GO:0046872; F:GO:0047631; F:GO:0051287; C:GO:0005829
A02p31690.1_BnaDAR	4.72415	0	-0.27349	0.0953408	0.0377687	1	0.999866	na		YES							na	na	na																								XP_013752025.2sec-independent protein translocase protein TATC, chloroplastic	347	20	1.79e-245	96	17	P:GO:0009567; P:GO:0010027; P:GO:0015833; P:GO:0043953; P:GO:0044703; P:GO:0065002; F:GO:0009977; F:GO:0015450; F:GO:1904680; C:GO:0009535; C:GO:0031984; C:GO:0033281; C:GO:0043235
A02p31890.1_BnaDAR	4.41213	4.89722	0.129163	0.165295	0.0178379	0.000663405	0.999866	0.945099		YES		YES					1	AT2G01320	AT2G01320	ABC-2 type transporter family protein;(source:Araport11)	ATP-BINDING CASSETTE G7 (ABCG7)	ATP-BINDING CASSETTE G7 (ABCG7)																					KAH0939545.1hypothetical protein HID58_007006	737	20	0	99.14	11	P:GO:0055085; F:GO:0005524; F:GO:0016887; F:GO:0140359; C:GO:0005886; C:GO:0009941; C:GO:0016020
A02p31930.1_BnaDAR	-0.417629	4.15083	0.452925	-0.149591	0.986179	0.0171856	0.98888	na				YES					1	AT2G01400	AT2G01400	hypothetical protein;(source:Araport11)	0	0																					XP_013684357.1uncharacterized protein BNAA02G26950D isoform X1	149	20	2.25e-93	94.24
A02p31940.1_BnaDAR	-0.112994	-9.89948	-0.378449	-0.641639	1	2.05357e-20	0.962014	0.54832			YES						1	AT2G01420	AT2G01420	Encodes a putative auxin efflux carrier that is localized in developing and mature root meristems. It is involved in the maintenance of embryonic auxin gradients. A role for AtPIN4 in generating a sink for auxin below the quiescent center of the root meristem that is essential for auxin distribution and patterning is proposed. In the root, PIN4 is detected around the quiescent center and cells su…	PIN-FORMED 4 (PIN4)	PIN-FORMED 4 (PIN4)																					CAF2142894.1unnamed protein product	600	20	0	95.85	23	P:GO:0009416; P:GO:0009630; P:GO:0009926; P:GO:0009958; P:GO:0010015; P:GO:0010315; P:GO:0016043; P:GO:0032989; P:GO:0048766; P:GO:0048767; P:GO:0048878; F:GO:0010329; F:GO:0015562; C:GO:0005783; C:GO:0005886; C:GO:0009921; C:GO:0009986; C:GO:0012506; C:GO:0016328
A02p31980.1_BnaDAR	-0.221031	-2.50402	0.448068	-0.699825	0.977463	0.000128395	0.905552	0.4283			YES						1	AT2G01450	AT2G01450	MPK17 Map kinase family member. Mutants have increased numbers of peroxisomes a phenotype that can be suppressed by mutations in PMD1. This and other treatments, suggests a function in control of peroxisome proliferation in salt stress.	MAP KINASE 17 (MPK17)	MAP KINASE 17 (ATMPK17);MAP KINASE 17 (MPK17)																					XP_013684412.1mitogen-activated protein kinase 17	488	20	0	98.55	18	P:GO:0000165; P:GO:0010468; P:GO:0016310; P:GO:0046777; P:GO:1900064; F:GO:0004707; F:GO:0005524; F:GO:0106310; C:GO:0005634; C:GO:0005737; C:GO:0016020
A02p32280.1_BnaDAR	0.882118	2.36018	0.20971	0.421137	0.826625	0.0276125	0.989185	0.611215				YES					1	AT2G01720	AT2G01720	Ribophorin I;(source:Araport11)	OLIGOSACCHARYLTRANSFERASE 1A (OST1A)	OLIGOSACCHARYLTRANSFERASE 1A (OST1A)																					XP_013729222.2dolichyl-diphosphooligosaccharide--protein glycosyltransferase subunit 1B-like	461	20	0	96.66	9	P:GO:0018193; P:GO:0018279; F:GO:0004579; C:GO:0005774; C:GO:0005886; C:GO:0008250; C:GO:0009505
A02p32560.1_BnaDAR	-1.28056	-5.78757	0.00264657	0.310241	0.878977	0.00258715	1	na			YES						1	AT2G01990	AT2G01990	XRI1-like protein;(source:Araport11)	0	0																					XP_013717887.1uncharacterized protein BNAA02G26130D	241	20	2.92e-175	90.71	4	P:GO:0007140; P:GO:0007143
A02p32580.1_BnaDAR	-0.449276	-6.04012	0.199403	-0.382142	0.971168	6.7224e-07	0.999866	0.880471			YES						1	AT2G02020	AT2G02020	Major facilitator superfamily protein;(source:Araport11)	NRT1/ PTR FAMILY 8.4 (NPF8.4)	PEPTIDE TRANSPORTER 4 (PTR4); (AtPTR4);NRT1/ PTR FAMILY 8.4 (NPF8.4); (ATNPF8.4)																					CAF2143068.1unnamed protein product	509	20	0	88.44	11	P:GO:0006857; P:GO:0035672; P:GO:0042938; P:GO:0042939; P:GO:0055085; F:GO:0015334; F:GO:0022857; F:GO:0042937; C:GO:0005794; C:GO:0009705
A02p32710.1_BnaDAR	1.6725	4.29701	-0.162198	-0.186851	0.796888	0.0350665	na	na				YES					1	AT2G02220	AT2G02220	Encodes a protein interacting with phytosulfokine, a five amino acid sulfated peptide (YIYTQ). Contains dual guanylate cyclase and kinase catalytic activities that operate in vivo.	PHYTOSULFOKIN RECEPTOR 1 (PSKR1)	PHYTOSULFOKIN RECEPTOR 1 (ATPSKR1);PHYTOSULFOKIN RECEPTOR 1 (PSKR1)																					XP_013691903.2phytosulfokine receptor 1	940	20	0	93.43	14	P:GO:0006182; P:GO:0006468; P:GO:0007165; P:GO:0016310; P:GO:0031347; P:GO:0045087; F:GO:0001653; F:GO:0004383; F:GO:0004672; F:GO:0004674; F:GO:0005524; C:GO:0016020
A02p32740.1_BnaDAR	-0.0395269	-3.75572	-0.00120356	-0.253652	1	0.015211	1	na			YES						1	AT1G79890	AT1G79890	RAD3-like DNA-binding helicase protein;(source:Araport11)	0	0																					CAF2143090.1unnamed protein product	904	20	0	95.97	18	P:GO:0006139; P:GO:0006974; P:GO:0032508; P:GO:0034085; F:GO:0003677; F:GO:0003678; F:GO:0005524; F:GO:0016818; C:GO:0005634
A02p32800.1_BnaDAR	4.79624	0	-0.263787	-0.025811	0.0250374	1	0.999866	na		YES							1	AT2G02370	AT2G02370	SNARE associated Golgi protein family;(source:Araport11)	0	0																					XP_013691979.1uncharacterized protein LOC106396190 isoform X1	327	20	7.1e-226	95.35	10	P:GO:0009072; P:GO:0042221; F:GO:0003824; C:GO:0005737; C:GO:0016020
A02p33010.1_BnaDAR	-0.676986	4.89332	0.159544	0.190966	0.941575	0.00116058	0.999866	na				YES					na	na	na																								CAF2143142.1unnamed protein product	93	18	2.85e-17	93.82
A02p33210.1_BnaDAR	-5.30605	5.2296	-1.1443	-0.135459	0.0183207	0.00265379	0.623066	na	YES			YES					1	AT2G02990	AT2G02990	Encodes a member of the ribonuclease T2 family that responds to inorganic phosphate starvation, and inhibits production of anthocyanin. Also involved in wound-induced signaling independent of jasmonic acid. Its expression is responsive to both phosphate (Pi) and phosphite (Phi) in roots.	RIBONUCLEASE 1 (RNS1)	RIBONUCLEASE 1 (ATRNS1);RIBONUCLEASE 1 (RNS1)																					XP_013647320.1ribonuclease 1	232	20	4.01e-173	96.88	14	P:GO:0006401; P:GO:0009611; P:GO:0009718; P:GO:0016036; F:GO:0003723; F:GO:0033897; C:GO:0005576
A02p33470.1_BnaDAR	1.95944	-5.1203	-0.375676	-0.592887	0.485282	5.65663e-05	0.987964	0.73197			YES						na	na	na																								CAF2143215.1unnamed protein product	615	20	0	97.39	8	P:GO:0032259; F:GO:0008757; C:GO:0005737; C:GO:0005794; C:GO:0016020
A02p33610.1_BnaDAR	0	6.04772	-0.0807839	-6.29408e-05	1	0.00181409	na	na				YES					1	AT2G03760	AT2G03760	Encodes a brassinosteroid sulfotransferase. In vitro experiements show that this enzyme has a preference for 24-epibrassinosteroids, particularly 24-epicathasterone, but does not act on castasterone and brassinolide. It also shows sulfating activity toward flavonoids. It is differentially expressed during development, being more abundant in young seedlings and actively growing cell cultures. Expr…	SULPHOTRANSFERASE 12 (SOT12)	(ATSULT202A1);SULFOTRANSFERASE 202A1 (SULT202A1);ARABIDOPSIS THALIANA SULFOTRANSFERASE 1 (ATST1); (ST);SULFOTRANSFERASE 1 (ST1); (RAR047);SULPHOTRANSFERASE 12 (SOT12);SULPHOTRANSFERASE 12 (AtSOT12); (AtSOT1);SULPHOTRANSFERASE 1 (SOT1)																					XP_013652916.2cytosolic sulfotransferase 12	326	20	1.36e-243	96.43	15	P:GO:0001101; P:GO:0006952; P:GO:0009410; P:GO:0009651; P:GO:0009725; P:GO:0009751; P:GO:0016131; P:GO:0046677; P:GO:0051923; F:GO:0008146; F:GO:0080118; F:GO:1990135; C:GO:0005737; C:GO:0005794
A02p33910.1_BnaDAR	5.30779	4.3475	-0.250618	0.120465	0.00565355	0.00578742	0.999866	na		YES		YES					1	AT3G25590	AT3G25590	micronuclear linker histone polyprotein-like protein;(source:Araport11)	0	0																					CAF2143298.1unnamed protein product	412	20	3.23e-228	86.03
A02p34140.1_BnaDAR	-2.3171	8.52891	1.17336	1.69219	0.241903	6.48292e-13	0.0853233	0.000746387				YES				YES	1	AT3G25870	AT3G25870	hypothetical protein;(source:Araport11)	0	0																					XP_048600363.1uncharacterized protein LOC125580208	154	20	7.38e-90	80.05
A02p34190.1_BnaDAR	0.384871	4.14383	0.148604	0.445107	0.990075	0.0160377	0.999866	na				YES					1	AT3G25910	AT3G25910	C2H2-type zinc finger protein involved in salt tolerance. Induced by salt stress.	SALT INDUCED ZINC FINGER PROTEIN1 (SIZ1)	SALT INDUCED ZINC FINGER PROTEIN1 (SIZ1)																					CAF2143349.1unnamed protein product	537	20	0	93.39	12	P:GO:0006873; P:GO:0045893; P:GO:0071472; F:GO:0001216; F:GO:0003676; C:GO:0005634
A02p34230.1_BnaDAR	0.766886	5.10274	0.998934	-0.358536	0.938061	0.00154885	0.696579	na				YES					1	AT3G25990	AT3G25990	Homeodomain-like superfamily protein;(source:Araport11)	0	0																					CAF2143355.1unnamed protein product	393	20	1.52e-283	92.86	3	P:GO:0006357; F:GO:0000981; C:GO:0005634
A02p34260.1_BnaDAR	-0.256588	-4.66756	-0.334536	-0.408265	1	0.0119742	0.999866	na			YES						1	AT3G26050	AT3G26050	TPX2 (targeting protein for Xklp2) protein family;(source:Araport11)	0	0																					XP_013697272.1protein WVD2-like 7 isoform X1	575	20	0	85.25	4	C:GO:0005737; C:GO:0005856
A02p34460.1_BnaDAR	-0.666185	-2.93369	0.592523	0.0270861	0.901682	0.00431642	0.80534	0.982034			YES						na	na	na																								XP_009123565.1cytochrome P450 71B37	497	20	0	94.51	11	P:GO:0010286; P:GO:0044550; F:GO:0004497; F:GO:0005506; F:GO:0016705; F:GO:0016709; F:GO:0020037; C:GO:0016020
A02p34700.1_BnaDAR	-0.0187038	-2.0206	0.00681879	-0.0905119	1	0.00523389	1	0.968261			YES						1	AT3G26730	AT3G26730	RING/U-box superfamily protein;(source:Araport11)	0	0																					CAF2143471.1unnamed protein product	759	20	0	95.55	8	P:GO:0045944; F:GO:0000976; F:GO:0046872; C:GO:0009507
A02p35020.1_BnaDAR	-1.1174	6.2928	-0.189157	-0.460163	0.715812	1.98716e-08	0.999118	0.689271				YES					1	AT3G27060	AT3G27060	Encodes one of the 3 ribonucleotide reductase (RNR) small subunit genes. TSO2 transcription occurs predominantly at the S-phase of the cell cycle and its expression pattern is consistent with its role in dNDP biosynthesis during DNA replication in actively dividing cells. Critical for cell cycle progression, DNA damage repair and plant development.	TSO MEANING 'UGLY' IN CHINESE 2 (TSO2)	TSO MEANING 'UGLY' IN CHINESE 2 (TSO2); (ATTSO2)																					XP_013685906.1ribonucleoside-diphosphate reductase small chain C	332	20	1.94e-246	99.14	20	P:GO:0006260; P:GO:0006281; P:GO:0007275; P:GO:0009059; P:GO:0009263; P:GO:0012501; P:GO:0051726; F:GO:0004748; F:GO:0046872; C:GO:0005634; C:GO:0005737
A02p35040.1_BnaDAR	-1.56282	-5.00108	-0.122403	0.00426538	0.8213	0.0130431	0.999866	na			YES						2	AT3G27070 AT3G27080	AT3G27070	Form of TOM20, which is a component of the TOM complex, involved in transport of nuclear-encoded mitochondrial proteins	TRANSLOCASE OUTER MEMBRANE 20-1 (TOM20-1)	TRANSLOCASE OUTER MEMBRANE 20-1 (TOM20-1)	AT3G27080	Component of the TOM complex involved in transport of nuclear-encoded mitochondrial proteins	TRANSLOCASE OF OUTER MEMBRANE 20 KDA SUBUNIT 3 (TOM20-3)	TRANSLOCASE OF OUTER MEMBRANE 20 KDA SUBUNIT 3 (TOM20-3)																	XP_009129451.1mitochondrial import receptor subunit TOM20-3	199	20	1.31e-139	91.63	9	P:GO:0015833; P:GO:0045040; P:GO:0071806; F:GO:0015450; F:GO:1904680; C:GO:0005742; C:GO:0005744
A02p35110.1_BnaDAR	-1.86784	-5.68266	0.39794	0.845568	0.642412	0.000414161	0.994839	na			YES						1	AT3G27120	AT3G27120	Encodes a conserved AAA-ATPase that acts as a negative regulator of meiotic CO formation.	FIDGETIN-LIKE 1 (FIGL1)	FIDGETIN-LIKE 1 (FIGL1)																					CAF2143566.1unnamed protein product	493	20	0	97.62	22	P:GO:0001649; P:GO:0006281; P:GO:0006805; P:GO:0007140; P:GO:0009167; P:GO:0010569; P:GO:0033687; P:GO:0043066; P:GO:0044703; P:GO:0045128; P:GO:0046034; P:GO:0071479; P:GO:0110029; F:GO:0000287; F:GO:0005524; F:GO:0016887; C:GO:0000228; C:GO:0005634; C:GO:0048471
A02p35140.1_BnaDAR	2.81743	3.72206	0.20712	-0.581008	0.404973	0.036248	0.999866	na				YES					1	AT3G27160	AT3G27160	GHS1 encodes plastid ribosomal protein S21The mRNA is cell-to-cell mobile. Required for photosynthesis and C/N balance.	(RPS21)	(RPS21);LOW PHOTOSYNTHETIC EFFICIENCY2 (LPE2);RIBOSOMAL PROTEIN BS21C (BS21C)																					XP_048600677.130S ribosomal protein S21, chloroplastic	183	20	7.78e-76	93.47	8	P:GO:0006412; F:GO:0003735; C:GO:0005840; C:GO:1990904
A02p35330.1_BnaDAR	0.620831	5.58125	-0.760587	0.0502374	0.929838	1.22947e-05	0.748171	0.981521				YES					1	AT3G27325	AT3G27325	ER localized GPI inositol-deacylase. Involved in GPI-anchor remodeling.	(PGAP1)	(PGAP1)																					CAF2143602.1unnamed protein product	1092	20	0	96.45	6	P:GO:0015031; F:GO:0016788; C:GO:0005789
A02p35380.1_BnaDAR	1.73325	-4.60018	-0.0429134	-0.042199	0.782397	0.024088	0.999866	na			YES						na	na	na																								CAF2143607.1unnamed protein product	347	20	5.88e-161	90.63	10	P:GO:0070085; F:GO:0016757; F:GO:0046872; C:GO:0005737; C:GO:0016020
A02p35470.1_BnaDAR	6.02899	1.82042	0.413655	-0.129402	0.00279004	0.406036	0.995467	na		YES							1	AT3G27420	AT3G27420	bromodomain testis-specific protein;(source:Araport11)	0	0																					CAF2143616.1unnamed protein product	539	20	0	90.49	2	C:GO:0016020
A02p35490.1_BnaDAR	-0.674883	1.41397	0.157726	0.803042	0.719343	0.0243801	0.995631	0.0280588				YES					na	na	na																								CAF2143618.1unnamed protein product	614	20	0	95.64	20	P:GO:0001732; P:GO:0009651; P:GO:0046686; F:GO:0003723; F:GO:0003735; F:GO:0003743; C:GO:0005829; C:GO:0005840; C:GO:0016282; C:GO:0033290; C:GO:0071541; C:GO:0080008
A02p35590.1_BnaDAR	5.24499	0	-0.104459	-0.707756	0.000945776	1	0.999866	0.272848		YES							1	AT3G27690	AT3G27690	Encodes Lhcb2.4. Belongs to the Lhc super-gene family encodes the light-harvesting chlorophyll a/b-binding (LHC) proteins that constitute the antenna system of the photosynthetic apparatus.The mRNA is cell-to-cell mobile. Activated by OXS2 under the treatment of salt.	(DEG13)	(DEG13)																					XP_009151928.1chlorophyll a-b binding protein 2.4, chloroplastic	266	20	7.5e-195	99.74	29	P:GO:0009269; P:GO:0009409; P:GO:0009637; P:GO:0009644; P:GO:0009645; P:GO:0009765; P:GO:0009768; P:GO:0009769; P:GO:0010114; P:GO:0010218; P:GO:0048878; P:GO:0065008; P:GO:0071215; P:GO:0071229; P:GO:0090333; P:GO:1903428; F:GO:0016168; F:GO:0031409; F:GO:0043168; C:GO:0009517; C:GO:0009522; C:GO:0009523; C:GO:0009535; C:GO:0009941; C:GO:0010287; C:GO:0031984
A02p35600.1_BnaDAR	-1.16624	4.65291	-0.495686	0.132466	0.797953	0.000825488	0.903146	na				YES					1	AT3G27700	AT3G27700	zinc finger (CCCH-type) family protein / RNA recognition motif (RRM)-containing protein;(source:Araport11)	(ATC3H41)	(ATC3H41)																					XP_048600898.1zinc finger CCCH domain-containing protein 41-like	886	20	0	90.54	4	F:GO:0003729; F:GO:0046872
A02p35630.1_BnaDAR	0.427693	2.6909	0.2146	-0.32637	0.890463	4.33469e-06	0.983977	0.738394				YES					1	AT3G27770	AT3G27770	plant/protein;(source:Araport11)	HYPOXIA RESPONSE UNKNOWN PROTEIN 53 (HUP53)	HYPOXIA RESPONSE UNKNOWN PROTEIN 53 (HUP53)																					CAF2143633.1unnamed protein product	313	20	1.44e-227	92.38	2	C:GO:0016020
A02p36240.1_BnaDAR	3.44168	-8.13091	0.523796	0.47296	0.0682304	2.66478e-09	0.924982	na			YES						1	AT3G28970	AT3G28970	Identified in a screen for mutants resistant to an anti-auxin. Encodes a protein with unknown function that shares homology with DCN protein family.	ANTIAUXIN-RESISTANT 3 (AAR3)	ANTIAUXIN-RESISTANT 3 (AAR3)																					CAF2143772.1unnamed protein product	259	20	3.13e-179	70.34	2	C:GO:0016020
A02p36430.1_BnaDAR	1.98364	2.99508	1.2278	-0.641372	0.526259	0.030795	0.449358	na				YES					na	na	na																								CAF2143820.1unnamed protein product	36	1	2.79e-18	100	1	C:GO:0016020
A02p36910.1_BnaDAR	0.0757333	4.16151	-0.812517	0.127409	1	0.0270428	0.870626	na				YES					1	AT3G30180	AT3G30180	Encodes a cytochrome p450 enzyme that catalyzes the last reaction in the production of brassinolide. It is capable of converting 6-deoxocastasterone into castasterone, a C-6 oxidation, as well as the further conversion of castasterone into brassinolide by a Baeyer-Villinger oxidation reaction at C-6, resulting in the formation of an unusual seven-membered lactone ring. The enzyme possesses high a…	BRASSINOSTEROID-6-OXIDASE 2 (BR6OX2)	(CYP85A2);BRASSINOSTEROID-6-OXIDASE 2 (BR6OX2)																					XP_009129671.1cytochrome P450 85A2	465	20	0	98.21	21	P:GO:0001578; P:GO:0009416; P:GO:0009647; P:GO:0010268; P:GO:0016125; P:GO:0016132; P:GO:0022900; P:GO:0042446; F:GO:0005506; F:GO:0020037; F:GO:0102734; C:GO:0005783; C:GO:0016020
A02p37000.1_BnaDAR	-0.697165	-3.65855	0.450065	-0.176209	0.957152	0.0487646	0.989185	na			YES						na	na	na																								XP_009130013.1uncharacterized protein LOC103854799	154	20	4.67e-102	73.9	4	F:GO:0046872; C:GO:0016020
A02p37170.1_BnaDAR	0.0102643	3.46956	0.469588	-0.190969	1	3.76322e-05	0.852692	0.933841				YES					1	AT5G47890	AT5G47890	NADH-ubiquinone oxidoreductase B8 subunit;(source:Araport11)	0	0																					XP_009129696.1NADH dehydrogenase [ubiquinone] 1 alpha subcomplex subunit 2	98	20	9.54e-64	98.06	4	P:GO:0008152; F:GO:0008137; C:GO:0005747
A02p37380.1_BnaDAR	-0.690867	1.85658	-0.0225463	0.259514	0.85604	0.0454098	0.999866	0.89766				YES					na	na	na																								NP_001131276.1histone H3.2	136	20	8.12e-83	100	15	P:GO:0006334; P:GO:0071103; F:GO:0003677; F:GO:0030527; F:GO:0031492; F:GO:0046982; C:GO:0000786; C:GO:0005634; C:GO:0010369; C:GO:0098687
A02p37420.1_BnaDAR	1.09887	3.40571	0.119788	-0.309261	0.787751	0.00278685	0.999866	0.906948				YES					1	AT5G48380	AT5G48380	Encodes a BAK1-interacting receptor-like kinase named BIR1. Negatively regulates multiple plant resistance signaling pathways, one of which is the SOBIR1(AT2G31880)-dependent pathway.	BAK1-INTERACTING RECEPTOR-LIKE KINASE 1 (BIR1)	BAK1-INTERACTING RECEPTOR-LIKE KINASE 1 (BIR1)																					XP_013699668.1probably inactive leucine-rich repeat receptor-like protein kinase At5g48380	624	20	0	93.3	13	P:GO:0006468; P:GO:0016310; P:GO:0031348; P:GO:0042742; P:GO:0048523; F:GO:0004672; F:GO:0005524; F:GO:0033612; C:GO:0005886; C:GO:0009506; C:GO:0016020
A02p37470.1_BnaDAR	-0.0137349	6.37799	0.0972204	-0.0901063	1	5.94939e-08	0.999866	na				YES					1	AT5G48450	AT5G48450	Encodes a protein with two DUF26 domains and a signal peptide for secretion. The protein is transported to the apoplast when it is expressed as a GFP fusion protein.	SKU5 SIMILAR 3 (sks3)	SKU5 SIMILAR 3 (sks3)																					CAF2144079.1unnamed protein product	595	20	0	98.31	14	P:GO:0008152; P:GO:0009932; P:GO:0016043; P:GO:0032989; P:GO:0048869; F:GO:0005507; F:GO:0016491; F:GO:0016722; C:GO:0005774; C:GO:0005886; C:GO:0009505; C:GO:0009506; C:GO:0048046
A02p37670.1_BnaDAR	4.29462	-0.905951	0.0341784	0.143601	0.0322918	0.716951	0.999866	na		YES							1	AT5G48655	AT5G48655	RING/U-box superfamily protein. SUMO- targeted ubiquitin ligase.	SUMO-TARGETED UBIQUITIN E3 LIGASE 1 (STUBL1)	SUMO-TARGETED UBIQUITIN E3 LIGASE 1 (STUBL1)																					CAF2144126.1unnamed protein product	187	20	2.18e-123	84.92	12	P:GO:0006468; P:GO:0007254; P:GO:0043123; P:GO:0048661; P:GO:0051092; P:GO:0070498; P:GO:0070534; F:GO:0004842; F:GO:0046872; C:GO:0005811; C:GO:0032991
A02p37840.1_BnaDAR	-0.828771	2.13274	0.23283	0.496465	0.832022	0.0395559	0.989989	0.597799				YES					1	AT5G49020	AT5G49020	Encodes a type I protein arginine methyltransferase. PRMT4a can catalyze the asymmetric dimethylation of arginines 2,17, and 26 on histone 3 and can also methylate myelin basic protein in vitro. Double mutants lacking PRMT4a and 4b have reduced levels of histone 3 methylated at R17. These double mutants flower late due to defects in the autonomous pathway and they have elevated levels of FLC tran…	PROTEIN ARGININE METHYLTRANSFERASE 4A (PRMT4A)	PROTEIN ARGININE METHYLTRANSFERASE 4A (PRMT4A);ARABIDOPSIS THALIANA PROTEIN ARGININE METHYLTRANSFERASE 4A (ATPRMT4A)																					XP_013699467.1probable histone-arginine methyltransferase 1.4	529	20	0	95.57	27	P:GO:0006338; P:GO:0006355; P:GO:0009909; P:GO:0010228; P:GO:0019919; P:GO:0032259; P:GO:0034970; P:GO:0034971; P:GO:0034972; P:GO:0051276; F:GO:0008469; F:GO:0035241; F:GO:0035242; F:GO:0042803; F:GO:0046982; C:GO:0005634; C:GO:0005737; C:GO:0005829
A02p37880.1_BnaDAR	3.12313	5.79907	0.423706	-0.694083	0.278325	0.000164624	0.991612	na				YES					1	AT5G49100	AT5G49100	vitellogenin-like protein;(source:Araport11)	0	0																					XP_048601546.1uncharacterized protein LOC106403150	352	20	5.83e-217	79.12
A02p37990.1_BnaDAR	-0.565393	3.27065	-2.12026	0.0662493	na	0.119445	0.0271398	na					YES				1	AT5G49300	AT5G49300	Encodes a member of the GATA factor family of zinc finger transcription factors.	GATA TRANSCRIPTION FACTOR 16 (GATA16)	GATA TRANSCRIPTION FACTOR 16 (GATA16)																					XP_013721227.1GATA transcription factor 16	141	20	7.63e-79	86.12	13	P:GO:0006355; P:GO:0010628; P:GO:0030154; P:GO:0045944; F:GO:0000976; F:GO:0000977; F:GO:0001228; F:GO:0003682; F:GO:0008270; F:GO:0061629; C:GO:0005634; C:GO:0005667
A02p38170.1_BnaDAR	-0.156624	1.50966	0.0463072	0.655848	0.951319	4.58892e-06	0.999866	0.0334382				YES					na	na	na																								CAF2144229.1unnamed protein product	353	20	3.82e-234	85.88	37	P:GO:0000184; P:GO:0000448; P:GO:0002181; P:GO:0006412; P:GO:0006413; P:GO:0006575; P:GO:0006614; P:GO:0006790; P:GO:0009735; P:GO:0010731; P:GO:0015833; P:GO:0033355; P:GO:0033615; P:GO:0065003; P:GO:0090305; P:GO:0098869; F:GO:0003735; F:GO:0004364; F:GO:0008270; F:GO:0015035; F:GO:0019838; F:GO:0019843; F:GO:0045174; F:GO:0046872; F:GO:0051082; C:GO:0005739; C:GO:0005759; C:GO:0009570; C:GO:00…
A02p38390.1_BnaDAR	-1.87065	3.6936	0.453296	-0.336829	0.700232	0.0432022	0.989989	na				YES					1	AT5G28530	AT5G28530	FAR1-related sequence 10;(source:Araport11)	FAR1-RELATED SEQUENCE 10 (FRS10)	FAR1-RELATED SEQUENCE 10 (FRS10)																					XP_013663067.2putative protein FAR1-RELATED SEQUENCE 10	686	20	0	93.4	6	P:GO:0006355; F:GO:0008270; C:GO:0005634
A02p38610.1_BnaDAR	2.3616	-4.07806	-0.755201	0.0898142	0.419541	0.00647883	0.618008	0.9737			YES						1	AT5G27360	AT5G27360	Encodes a sugar-porter family protein that unlike the closely related gene, SFP1, is not induced during leaf senescence.	0	0																					KAH0843445.1hypothetical protein HID58_090545	476	20	0	97.33	9	P:GO:0009624; P:GO:0034219; P:GO:0046323; P:GO:1902600; F:GO:0005351; F:GO:0005355; F:GO:0051119; C:GO:0016020
A02p38630.1_BnaDAR	-0.589001	1.6512	0.383887	0.149195	0.85193	0.0322368	0.936816	0.955898				YES					1	AT5G27450	AT5G27450	Encodes a protein with mevalonate kinase activity involved in the mevalonate pathway.	MEVALONATE KINASE (MK)	MEVALONATE KINASE (MK);MEVALONATE KINASE (MVK)																					CAF2144321.1unnamed protein product	474	20	0	94.82	17	P:GO:0006465; P:GO:0016126; P:GO:0016310; P:GO:0019287; F:GO:0000287; F:GO:0004496; F:GO:0005524; C:GO:0005787; C:GO:0005829
A02p38770.1_BnaDAR	0	4.56657	0.40478	-0.372604	1	0.0155566	0.995931	na				YES					1	AT5G27820	AT5G27820	Member of the uL18 RNA-binding protein family. uL18 proteins share a short structurally conserved domain that binds the 5S rRNA and allow its incorporation into ribosomes.	(UL18M)	(UL18M)																					XP_048629342.150S ribosomal protein L18-like	114	20	1.52e-72	99.04	10	P:GO:0006412; F:GO:0003735; C:GO:0005737; C:GO:0005840; C:GO:1990904
A02p38780.1_BnaDAR	-0.254643	3.69812	-0.966886	-0.0334538	1	0.0206145	0.703969	na				YES					na	na	na																								CAF2144353.1unnamed protein product	339	20	1.55e-251	97.84	4	F:GO:0017018; C:GO:0005634
A02p39000.1_BnaDAR	-2.34043	-4.4153	0.10001	0.107118	0.352132	0.00418008	0.999866	na			YES						1	AT5G26820	AT5G26820	Mutations in MAR1 confer resistance, while MAR1 overexpression causes hypersensitivity to multiple aminoglycoside antibiotics. Localizes to the chloroplast envelope. MAR1 may act as a plastid transporter involved in cellular iron homeostasis. The mRNA is cell-to-cell mobile.	IRON-REGULATED PROTEIN 3 (IREG3)	MULTIPLE ANTIBIOTIC RESISTANCE 1 (MAR1);FERROPORTIN 3 (FPN3);IRON REGULATED 3 (IREG3); (RTS3)																					CAF2144403.1unnamed protein product	597	20	0	98.28	13	P:GO:0006879; P:GO:0034755; P:GO:0065008; F:GO:0005381; C:GO:0005739; C:GO:0009941; C:GO:0016020
A02p39240.1_BnaDAR	2.02755	5.65554	0.264904	-0.0886397	0.541314	7.56916e-05	0.999866	na				YES					1	AT5G26180	AT5G26180	S-adenosyl-L-methionine-dependent methyltransferases superfamily protein;(source:Araport11)	(NSUN5)	(NSUN5); (ATTRM4H);TRNA METHYLTRANSFERASE 4H (TRM4H)																					RID76625.1hypothetical protein BRARA_B03588	489	20	0	96.24	8	P:GO:0070475; F:GO:0003729; F:GO:0008757; C:GO:0005730
A02p39260.1_BnaDAR	0.129626	1.35157	0.0499306	0.263988	0.976209	0.000340542	0.999866	0.752826				YES					2	AT1G56070 AT3G12915	AT1G56070	encodes a translation elongation factor 2-like protein that is involved in cold-induced translation. Mutations in this gene specifically blocks low temperature-induced transcription of cold-responsive genes but induces the expression of CBF genes and mutants carrying the recessive mutations fail to acclimate to cold and is freezing sensitive.	LOW EXPRESSION OF OSMOTICALLY RESPONSIVE GENES 1 (LOS1)	LOW EXPRESSION OF OSMOTICALLY RESPONSIVE GENES 1 (LOS1);LOW EXPRESSION OF OSMOTICALLY RESPONSIVE GENES 1 (AT1G56075.1)	AT3G12915	Ribosomal protein S5/Elongation factor G/III/V family protein;(source:Araport11)	0	0																	CAF2144475.1unnamed protein product	945	20	0	98.25	27	P:GO:0006414; P:GO:0007165; P:GO:0009631; P:GO:0009735; P:GO:0016310; F:GO:0003729; F:GO:0003746; F:GO:0003924; F:GO:0004672; F:GO:0005507; F:GO:0005524; F:GO:0005525; C:GO:0005730; C:GO:0005774; C:GO:0005829; C:GO:0005886; C:GO:0009506; C:GO:0009507; C:GO:0048046
A02p39390.1_BnaDAR	-1.49536	1.02345	0.203058	-0.0922656	0.0164132	0.0331654	0.977797	0.959074	YES			YES					1	AT5G26710	AT5G26710	Glutamyl/glutaminyl-tRNA synthetase, class Ic;(source:Araport11)	0	0																					XP_048629446.1glutamate--tRNA ligase, cytoplasmic-like	724	20	0	98.29	29	P:GO:0002181; P:GO:0006424; P:GO:0006433; P:GO:0006820; P:GO:0009791; P:GO:0017148; P:GO:0032869; P:GO:0044539; P:GO:0048608; P:GO:0065003; P:GO:0071346; F:GO:0004818; F:GO:0004827; F:GO:0005524; F:GO:0008270; F:GO:0035613; F:GO:0042803; F:GO:0051020; C:GO:0005737; C:GO:0005829; C:GO:0005886; C:GO:0017101; C:GO:0097452; C:GO:1990904
A02p39480.1_BnaDAR	0.0896531	-1.22388	-0.175027	0.0960255	1	0.0428154	0.987851	0.955435			YES						na	na	na																								XP_033140388.1myrosinase isoform X1	548	20	0	99.53	25	P:GO:0001101; P:GO:0002213; P:GO:0005975; P:GO:0009625; P:GO:0009651; P:GO:0009737; P:GO:0010119; P:GO:0019762; F:GO:0008422; F:GO:0019137; F:GO:0046872; F:GO:0102799; C:GO:0005773; C:GO:0005777; C:GO:0009505; C:GO:0009507; C:GO:0009579; C:GO:0022626; C:GO:0048046; C:GO:1990904
A02p39530.1_BnaDAR	2.96125	0.748545	0.126327	-0.134928	0.000139541	0.369409	0.999866	0.959744		YES							1	AT5G25930	AT5G25930	LRR transmembrane receptor kinase. Binds SCREW phyotocytokine signaling peptides during plant immune response.	HAESA-LIKE 3 (HSL3)	HAESA-LIKE 3 (HSL3);PLANT SCREW UNRESPONSIVE RECEPTOR (NUT)																					CAF2144526.1unnamed protein product	1004	20	0	93.77	8	P:GO:0016310; F:GO:0004672; F:GO:0005524; C:GO:0016020
A02p39690.1_BnaDAR	-0.0389711	2.62722	0.0247714	0.0211257	1	0.00954638	0.999866	0.982034				YES					1	AT5G25510	AT5G25510	Protein phosphatase 2A regulatory B subunit family protein;(source:Araport11)	0	0																					CAF2144567.1unnamed protein product	485	20	0	95.77	8	P:GO:0007165; F:GO:0019888; C:GO:0000159; C:GO:0005737
A02p39990.1_BnaDAR	-4.22266	5.90421	-0.261712	-0.0550066	0.0584961	0.000128658	0.999866	na				YES					1	AT5G24970	AT5G24970	Protein kinase superfamily protein;(source:Araport11)	0	0																					CAF2144638.1unnamed protein product	1049	20	0	91	6	F:GO:0004672; F:GO:0005524; C:GO:0016020
A02p40050.1_BnaDAR	-0.382288	4.8	0.499721	-0.0530907	0.980793	0.000654376	0.968845	0.982019				YES					1	AT5G24890	AT5G24890	stress response NST1-like protein;(source:Araport11)	0	0																					NP_001302889.1uncharacterized protein LOC106404212	215	20	2.16e-130	90.73	8	P:GO:0009409; P:GO:0045893; F:GO:0005515; C:GO:0005634
A02p40080.1_BnaDAR	-1.09958	2.43446	0.497165	0.464453	0.70939	0.0144617	0.746105	0.622166				YES					1	AT5G24810	AT5G24810	Increased tendency to retain introns in smeb mutants under normal or chilling stress condition.	(ABC1K11)	(ABC1K11)																					CAF2144647.1unnamed protein product	1001	20	0	97.29
A02p40090.1_BnaDAR	0.727607	-2.03381	-1.02408	0.629737	0.911368	0.135253	0.000911869	0.138961					YES				1	AT5G24800	AT5G24800	Encodes bZIP protein BZO2H2.	BASIC LEUCINE ZIPPER 9 (BZIP9)	ARABIDOPSIS THALIANA BASIC LEUCINE ZIPPER 9 (AtbZIP9);BASIC LEUCINE ZIPPER 9 (BZIP9);BASIC LEUCINE ZIPPER O2 HOMOLOG 2 (BZO2H2)																					XP_013700428.2basic leucine zipper 9	289	20	6.6e-196	96.23	14	P:GO:0006355; P:GO:0065008; P:GO:0071333; F:GO:0000976; F:GO:0003700; F:GO:0042803; F:GO:0046982; C:GO:0005634
A02p40150.1_BnaDAR	2.64036	-0.703931	0.333547	2.39486	0.496609	0.873425	0.996836	0.000246902								YES	na	na	na																								CAF2144654.1unnamed protein product	79	20	9.68e-44	94.41	20	P:GO:0002229; P:GO:0009651; P:GO:0009658; P:GO:0010438; P:GO:0031347; P:GO:0042742; P:GO:0045893; P:GO:0047484; P:GO:0098869; F:GO:0005515
A02p40210.1_BnaDAR	4.38765	1.98849	-0.552283	-0.13451	0.0171666	0.233094	0.786208	0.960914		YES							na	na	na																								CAF2144664.1unnamed protein product	221	20	7.2e-102	90.82	8	P:GO:0009987; P:GO:0030001; P:GO:0030003; P:GO:0065008; P:GO:0098771; F:GO:0046872; F:GO:0046914; C:GO:0005737
A02p40230.1_BnaDAR	-0.891034	1.75631	0.536325	1.85109	0.742906	0.0494555	0.911296	0.00248266				YES				YES	1	AT5G24530	AT5G24530	Encodes a putative 2OG-Fe(II) oxygenase that is defense-associated but required for susceptibility to downy mildew. The mRNA is cell-to-cell mobile.	DOWNY MILDEW RESISTANT 6 (DMR6)	(ATDMR6);DOWNY MILDEW RESISTANT 6 (DMR6)																					XP_009130058.1protein DOWNY MILDEW RESISTANCE 6	341	20	5.03e-258	97.08	26	P:GO:0001101; P:GO:0002229; P:GO:0009620; P:GO:0009725; P:GO:0009751; P:GO:0010150; P:GO:0017001; P:GO:0042178; P:GO:0042447; P:GO:0042742; P:GO:0046244; P:GO:0046677; P:GO:0051553; F:GO:0033759; F:GO:0034785; F:GO:0046872
A02p40560.1_BnaDAR	-1.38103	5.03158	-0.0134691	-0.332608	0.731398	0.000126416	0.999866	na				YES					na	na	na																								CAF2144726.1unnamed protein product	1146	20	0	85.4	6	P:GO:0006952; P:GO:0051707; F:GO:0043531
A02p40770.1_BnaDAR	-1.95371	-5.24207	7.77157e-05	-0.0710326	0.692838	0.00808445	na	na			YES						na	na	na																								XP_048604335.1squalene epoxidase 5-like isoform X2	518	20	0	96.04	9	P:GO:0016126; F:GO:0004506; F:GO:0050660; C:GO:0005783; C:GO:0016020
A02p40920.1_BnaDAR	0.585573	-5.89083	-0.172719	-0.0161433	0.966778	0.000485101	0.999866	na			YES						na	na	na																								CAF1867758.1unnamed protein product	76	20	2.93e-48	89.39
A02p40950.1_BnaDAR	3.17636	4.9312	-0.276879	-0.00940675	0.287878	0.00297788	0.999866	na				YES					1	AT5G23480	AT5G23480	SWIB/MDM2, Plus-3 and GYF domain-containing protein;(source:Araport11)	0	0																					CAF2144786.1unnamed protein product	527	20	0	84.3	2	F:GO:0003677
A02p41010.1_BnaDAR	5.94229	2.14327	0.131601	0.706725	0.00184316	0.287829	0.999866	na		YES							na	na	na																								XP_018511718.1putative GEM-like protein 8	218	20	3.41e-149	94.53
A02p41150.1_BnaDAR	-0.348155	3.07809	-0.411606	-0.251389	0.982118	0.015166	0.99278	0.954116				YES					1	AT5G23150	AT5G23150	Putative transcription factor. Member of the floral homeotic AGAMOUS pathway.Mutations in HUA enhance the phenotype of mild ag-4 allele. Single hua mutants are early flowering and have reduced levels of FLC mRNA. Other MADS box flowering time genes such as FLM and MAF2 also appear to be regulated by HUA2. HUA2 normally activates FLC expression and enhances AG function. HUA and HUA-LIKE (HULK) gen…	ENHANCER OF AG-4 2 (HUA2)	ENHANCER OF AG-4 2 (HUA2); (ART1);AERIAL ROSETTE 1 (ART1)																					CAF2144818.1unnamed protein product	1376	20	0	94	12	P:GO:0006338; P:GO:0006355; P:GO:0006397; P:GO:0009910; P:GO:0043481; P:GO:0048497; P:GO:0048510; F:GO:0003700; C:GO:0005634
A02p41190.1_BnaDAR	-0.0458514	-3.45862	-0.176113	-0.932929	1	0.00747318	0.999866	0.228167			YES						1	AT5G23010	AT5G23010	Encodes a methylthioalkylmalate synthase, catalyzes the condensation reactions of the first two rounds of methionine chain elongation in the biosynthesis of methionine-derived glucosinolates.The mRNA is cell-to-cell mobile.	METHYLTHIOALKYLMALATE SYNTHASE 1 (MAM1)	GLUCOSINOLATE METABOLISM 1 (GSM1);2-ISOPROPYLMALATE SYNTHASE 3 (IMS3);METHYLTHIOALKYLMALATE SYNTHASE 1 (MAM1)																					CAF2144826.1unnamed protein product	507	20	0	97.51	8	P:GO:0009098; P:GO:0019752; P:GO:0044249; P:GO:1901566; F:GO:0003852; F:GO:0046912; C:GO:0009570; C:GO:0009941
A02p41260.1_BnaDAR	0.426377	3.4434	1.03932	-0.459145	0.98228	0.0376507	0.504245	0.857298				YES					1	AT5G60890	AT5G60890	Myb-like transcription factor that modulates expression of ASA1, a key point of control in the tryptophan pathway; mutant has deregulated expression of ASA1 in dominant allele. Loss of function allele suggests ATR1 also functions at a control point for regulating indole glucosinolate homeostasis.	MYB DOMAIN PROTEIN 34 (MYB34)	(ATMYB34); (ATATR1);MYB DOMAIN PROTEIN 34 (MYB34);ALTERED TRYPTOPHAN REGULATION 1 (ATR1)																					CAF2144842.1unnamed protein product	280	20	1.65e-205	90.17	31	P:GO:0000162; P:GO:0002213; P:GO:0006355; P:GO:0006357; P:GO:0009410; P:GO:0009611; P:GO:0009625; P:GO:0009644; P:GO:0009682; P:GO:0009739; P:GO:0009751; P:GO:0009759; P:GO:0009819; P:GO:0009867; P:GO:0010105; P:GO:0010438; P:GO:0010439; P:GO:0010628; P:GO:0030154; P:GO:0031930; P:GO:0045893; P:GO:0046677; P:GO:0050832; P:GO:0071229; P:GO:1905255; P:GO:2000070; F:GO:0000981; F:GO:0000987; C:GO:00…
A02p41280.1_BnaDAR	-1.72006	-4.19249	1.14822	-0.193002	0.721805	0.012558	0.407437	na			YES						1	AT5G60910	AT5G60910	MADS box gene negatively regulated by APETALA1	AGAMOUS-LIKE 8 (AGL8)	FRUITFULL (FUL);AGAMOUS-LIKE 8 (AGL8)																					XP_009130138.1agamous-like MADS-box protein AGL8	240	20	4.98e-162	96.91	20	P:GO:0009911; P:GO:0010077; P:GO:0010154; P:GO:0030154; P:GO:0045944; P:GO:0060560; F:GO:0000978; F:GO:0000981; F:GO:0046983; C:GO:0005634
A02p41500.1_BnaDAR	-3.61437	5.66217	-0.82122	0.399565	0.241809	0.00153682	0.857607	na				YES					na	na	na																								XP_048603213.1SNAP25 homologous protein SNAP33-like	294	20	2.71e-202	96.12	20	P:GO:0000911; P:GO:0001101; P:GO:0009612; P:GO:0009737; P:GO:0015031; P:GO:0016192; P:GO:0051707; P:GO:0061025; P:GO:1902410; F:GO:0005484; F:GO:0005515; C:GO:0005886; C:GO:0009504; C:GO:0009507; C:GO:0031201
A02p41510.1_BnaDAR	-1.1073	-4.29911	0.11198	-0.505639	0.901213	0.0268995	0.999866	na			YES						1	AT5G65990	AT5G65990	Transmembrane amino acid transporter family protein;(source:Araport11)	(ATAVT3)	(ATAVT3)																					XP_048603205.1amino acid transporter AVT3A	428	20	1.35e-297	96.88	17	P:GO:0015801; P:GO:0015804; P:GO:0098656; P:GO:1902475; F:GO:0008509; F:GO:0015173; F:GO:0015175; F:GO:0015179; F:GO:0015318; C:GO:0005774
A02p41680.1_BnaDAR	0.977935	-3.00832	-1.17039	-0.0700824	0.861414	0.023303	0.141049	0.978721			YES						1	AT5G61420	AT5G61420	Encodes a nuclear localized member of the MYB transcription factor family. Involved in positive regulation of aliphatic glucosinolate biosynthesis.Expression is induced by touch, wounding and glucose.	MYB DOMAIN PROTEIN 28 (MYB28)	HIGH ALIPHATIC GLUCOSINOLATE 1 (HAG1);MYB DOMAIN PROTEIN 28 (MYB28)																					CAF2144914.1unnamed protein product	346	20	3.12e-250	89.41	32	P:GO:0006355; P:GO:0006357; P:GO:0009410; P:GO:0009611; P:GO:0009625; P:GO:0009644; P:GO:0009682; P:GO:0009739; P:GO:0009751; P:GO:0009819; P:GO:0009867; P:GO:0010105; P:GO:0010438; P:GO:0010439; P:GO:0030154; P:GO:0031930; P:GO:0046677; P:GO:0050832; P:GO:0071229; P:GO:1905255; P:GO:2000070; F:GO:0000976; F:GO:0000981; C:GO:0005634; C:GO:0016020
A02p41850.1_BnaDAR	-1.44634	2.73107	0.0883149	0.122884	0.697707	0.0433644	0.999866	na				YES					na	na	na																								CAF2144940.1unnamed protein product	369	20	1.23e-254	98.11	12	P:GO:0006614; F:GO:0005047; F:GO:0008312; F:GO:0030942; C:GO:0005730; C:GO:0005786
A02p42100.1_BnaDAR	0	5.63533	0.0603063	-0.176791	1	0.00328288	na	na				YES					na	na	na																								CAF1921497.1unnamed protein product	154	20	4.16e-105	86.15	8	F:GO:0004672; F:GO:0005509; F:GO:0005524; F:GO:0016787
A02p42290.1_BnaDAR	6.45159	1.51713	-0.763808	0.129168	0.000216655	0.477853	0.890477	0.973318		YES							1	AT5G62420	AT5G62420	NAD(P)-linked oxidoreductase superfamily protein;(source:Araport11)	0	0																					XP_048603320.1NADPH-dependent aldo-keto reductase, chloroplastic-like	316	20	1.45e-233	98.13	4	F:GO:0004032; C:GO:0005829
A02p42340.1_BnaDAR	-0.0391612	2.19719	0.267164	0.430282	1	0.0472499	0.987964	0.73324				YES					2	AT1G52370 AT4G28360	AT1G52370	Ribosomal protein L22p/L17e family protein;(source:Araport11)	RIBOSOMAL PROTEIN UL22MZ (UL22MZ)	RIBOSOMAL PROTEIN UL22MZ (UL22MZ)	AT4G28360	Ribosomal protein L22p/L17e family protein;(source:Araport11)	RIBOSOMAL PROTEIN UL22MY (UL22MY)	RIBOSOMAL PROTEIN UL22MY (UL22MY)																	CAF2145080.1unnamed protein product	291	20	3.42e-199	97.99	8	P:GO:0006412; F:GO:0003735; C:GO:0005762; C:GO:0009536
A02p42450.1_BnaDAR	1.60588	6.61225	0.538503	0.0516872	0.573981	9.81764e-08	0.893149	0.980485				YES					1	AT5G62670	AT5G62670	H[+]-ATPase 11;(source:Araport11)	H(+)-ATPASE 11 (HA11)	H(+)-ATPASE 11 (HA11);H(+)-ATPASE 11 (AHA11)																					CAF2145109.1unnamed protein product	1173	20	0	98.82	14	P:GO:0051453; P:GO:0120029; F:GO:0003729; F:GO:0005524; F:GO:0008553; F:GO:0016887; C:GO:0005886
A02p42460.1_BnaDAR	0.348825	-1.99101	0.496728	0.183227	0.907191	0.000118199	0.584586	0.910192			YES						1	AT5G62680	AT5G62680	Encodes a high-affinity, proton-dependent glucosinolate-specific transporter that is crucial for the transport of both methionine- and tryptophan-derived glucosinolates to seeds.	NRT1/ PTR FAMILY 2.11 (NPF2.11)	GLUCOSINOLATE TRANSPORTER-2 (GTR2); (ATNPF2.11);NRT1/ PTR FAMILY 2.11 (NPF2.11)																					XP_048629745.1protein NRT1/ PTR FAMILY 2.11	612	20	0	98.4	14	P:GO:0015711; P:GO:0055085; P:GO:0080167; P:GO:0090449; P:GO:0098656; P:GO:1902600; F:GO:0008509; F:GO:0008514; F:GO:0090448; C:GO:0005886; C:GO:0009506
A02p42490.1_BnaDAR	0.0771206	4.81143	-0.175098	0.469668	1	0.000824935	0.999866	0.738873				YES					1	AT5G62820	AT5G62820	Uncharacterized protein family (UPF0497);(source:Araport11)	CASP-LIKE PROTEIN 4A2 (CASPL4A2)	CASP-LIKE PROTEIN 4A2 (CASPL4A2)																					XP_009130232.1CASP-like protein 4A2	282	20	3.25e-172	88.12	3	F:GO:0051536; C:GO:0005886
A02p42570.1_BnaDAR	0.502387	-1.47215	-0.673928	-0.389361	0.685374	0.000244239	0.0341828	0.420768			YES						1	AT5G62890	AT5G62890	Xanthine/uracil permease family protein;(source:Araport11)	0	0																					XP_009130240.2nucleobase-ascorbate transporter 6	532	20	0	99.42	12	P:GO:0055085; P:GO:0071702; F:GO:0022857; C:GO:0005618; C:GO:0005773; C:GO:0005783; C:GO:0009506; C:GO:0016020
A02p42590.1_BnaDAR	-3.35715	3.90396	0.562737	-0.186032	0.289626	0.0377528	0.975088	na				YES					2	AT3G28956 AT5G62950	AT3G28956	RNA polymerase II, Rpb4, core protein;(source:Araport11)	0	0	AT5G62950	RNA polymerase II, Rpb4, core protein;(source:Araport11)	0	0																	CAF2145126.1unnamed protein product	175	20	1.29e-116	94.39	15	P:GO:0006384; P:GO:0032502; F:GO:0000166; F:GO:0003899; C:GO:0005654; C:GO:0005666; C:GO:0005737; C:GO:0005886; C:GO:0009360; C:GO:0030424; C:GO:0030425; C:GO:0043025
A02p42640.1_BnaDAR	1.07122	5.44427	0.778827	0.185924	0.863147	0.000140752	0.635374	0.955049				YES					1	AT5G63280	AT5G63280	C2H2-like zinc finger protein;(source:Araport11)	0	0																					CAF2145131.1unnamed protein product	260	20	4.52e-193	94.54	4	F:GO:0000976; C:GO:0016020
A02p42670.1_BnaDAR	-0.110513	-2.24599	-0.275588	-0.260916	1	0.047508	0.997846	0.92626			YES						1	AT5G63380	AT5G63380	Encodes a peroxisomal protein involved in the activation of fatty acids through esterification with CoA. At5g63380 preferentially activates fatty acids with increased chain length (C9:0 to C8:0) and thus shares characteristics with long-chain fatty acyl-CoA synthases. Also able to catalyze the conversion of OPDA to its CoA ester and is therefore thought to be involved in the peroxisomal &#946;-ox…	0	0																					CAF2145135.1unnamed protein product	559	20	0	97.07	15	P:GO:0009695; P:GO:0042446; F:GO:0004321; F:GO:0004674; F:GO:0005524; F:GO:0016874; C:GO:0005777; C:GO:0016020
A02p42770.1_BnaDAR	-1.82987	2.5334	-0.0855185	0.0664384	0.451469	0.0295204	0.999866	0.979731				YES					na	na	na																								CAF2145151.1unnamed protein product	128	20	2.4e-87	95.32	8	P:GO:0009651; P:GO:0009737; P:GO:0010228; C:GO:0005747
A02p42830.1_BnaDAR	-0.0763134	-4.81139	0.0552126	-0.195221	1	0.0155948	0.999866	na			YES						na	na	na																								CAF2145161.1unnamed protein product	34	1	1.48e-19	100
A02p42990.1_BnaDAR	2.55469	6.3312	0.237529	-0.142146	0.551978	0.00045559	0.999866	na				YES					1	AT5G63790	AT5G63790	Encodes a member of the NAC family of transcription factors. ANAC102 appears to have a role in mediating response to low oxygen stress (hypoxia) in germinating seedlings. Its expression can be induced by beta-cyclocitral, an oxidized by-product of beta-carotene generated in the chloroplasts, mediates a protective retrograde response that lowers the levels of toxic peroxides and carbonyls, limitin…	NAC DOMAIN CONTAINING PROTEIN 102 (NAC102)	NAC DOMAIN CONTAINING PROTEIN 102 (NAC102);NAC DOMAIN CONTAINING PROTEIN 102 (ANAC102)																					NP_001302556.1NAC domain-containing protein 102-like	265	20	1.29e-190	95.56	7	P:GO:0006355; P:GO:0010628; P:GO:0045893; P:GO:1901002; F:GO:0003677; C:GO:0005634
A02p43020.1_BnaDAR	5.53309	0	-0.642423	-0.0442324	0.00644541	1	0.946446	na		YES							1	AT5G63850	AT5G63850	Amino acid transporter whose expression is downregulated by dehydration.	AMINO ACID PERMEASE 4 (AAP4)	AMINO ACID PERMEASE 4 (AAP4)																					XP_048603235.1amino acid permease 4	466	20	0	99.14	17	P:GO:0003333; P:GO:0015800; P:GO:0015804; P:GO:0098656; F:GO:0008509; F:GO:0015172; F:GO:0015175; F:GO:0015318; F:GO:0015399; C:GO:0005886; C:GO:0016020
A02p43050.1_BnaDAR	2.37817	3.8266	-0.267408	0.296666	0.552436	0.0326744	0.999866	na				YES					1	AT5G63920	AT5G63920	Encodes topoisomerase 3alpha. Suppresses somatic crossovers. Essential for resolution of meiotic recombination intermediates.	TOPOISOMERASE 3ALPHA (TOP3A)	(AtTOP3alpha);TOPOISOMERASE 3ALPHA (TOP3A)																					CAF2145205.1unnamed protein product	921	20	0	98.97	22	P:GO:0000278; P:GO:0000712; P:GO:0006260; P:GO:0006265; P:GO:0006281; P:GO:0007059; P:GO:0009059; P:GO:0051307; F:GO:0003677; F:GO:0003917; F:GO:0008270; C:GO:0005634; C:GO:0005694; C:GO:0016605
A02p43100.1_BnaDAR	3.6903	3.9095	-0.130405	0.109444	0.00685704	0.000116066	0.999866	0.961117		YES		YES					1	AT5G64000	AT5G64000	3'(2'),5'-bisphosphate nucleotidase	(SAL2)	(ATSAL2); (SAL2)																					XP_048603243.1SAL2 phosphatase-like isoform X2	348	20	1.94e-245	98.07	8	P:GO:0000103; P:GO:0043647; F:GO:0008441; F:GO:0046872
A02p43290.1_BnaDAR	-1.52536	5.22697	-0.859498	0.0448953	0.816863	0.00397603	0.845539	na				YES					1	AT5G64360	AT5G64360	EIP9 interacts with EMF1 to regulate flowering. It functions partially redundantly with SDJ2 and SDJ3 and interacts with SUVH1 and SUVH3 to form a SUVH-SDJ complex. The complex binds promoters with DNA methylation and mediates transcriptional activation of promoter methylated genes.	EMF1-INTERACTING PROTEIN 9 (EIP9)	EMF1-INTERACTING PROTEIN 9 (EIP9);SUVH1/3-INTERACTING DNAJ DOMAIN-CONTAINING PROTEIN 1 (SDJ1); (DNAJ1)																					CAF2145251.1unnamed protein product	373	20	7.15e-256	85.9	4	F:GO:0003755; C:GO:0016020
A02p43350.1_BnaDAR	0.225521	-3.82522	0.360051	-0.589501	1	0.0427096	0.998761	na			YES						1	AT5G64550	AT5G64550	loricrin-like protein;(source:Araport11)	0	0																					CAF2145272.1unnamed protein product	562	20	2.28e-198	94.48
A02p43370.1_BnaDAR	0.0470463	1.86899	-0.0194835	1.16292	1	0.235346	0.999866	0.0272465								YES	1	AT5G64570	AT5G64570	Encodes a secreted beta-d-xylosidase that belongs to family 3 of glycoside hydrolases. Loss of function mutants show increased susceptibility to fungal pathogens.	BETA-D-XYLOSIDASE 4 (XYL4)	BETA-D-XYLOSIDASE 4 (XYL4);ARABIDOPSIS THALIANA BETA-D-XYLOSIDASE 4 (ATBXL4);BETA-XYLOSIDASE4 (BXL4)																					CAF2145280.1unnamed protein product	778	20	0	98.02	14	P:GO:0009627; P:GO:0031222; P:GO:0044237; P:GO:0045087; P:GO:0045493; F:GO:0009044; F:GO:0046556; C:GO:0005576; C:GO:0005618; C:GO:0048046
A02p43450.1_BnaDAR	-0.052994	-1.74224	-0.0427351	0.0911596	1	3.30188e-06	0.999866	0.931814			YES						1	AT5G64740	AT5G64740	Encodes a cellulose synthase isomer. CESA6 mutants have cellulose defect in the primary cell wall. Multiple lines of evidence suggest that CESA6, along with CESA1 and CESA3 are present in the same plasma membrane complex for cellulose biosynthesis. CESA2 and CESA5 are related to CESA6, having partially redundant roles. As inferred from the null role of secondary wall-type CesAs, included in a set…	CELLULOSE SYNTHASE 6 (CESA6)	CELLULOSE SYNTHASE 6 (CESA6);PROCUSTE 1 (PRC1); (E112);ISOXABEN RESISTANT 2 (IXR2)																					CAF2145305.1unnamed protein product	1079	20	0	99.31	16	P:GO:0009825; P:GO:0009833; P:GO:0030244; P:GO:0043622; P:GO:0071555; F:GO:0016760; F:GO:0046872; C:GO:0005794; C:GO:0005886; C:GO:0010330
A02p43500.1_BnaDAR	0	9.31779	0	0	1	1.36123e-08	na	na				YES					1	AT5G64810	AT5G64810	member of WRKY Transcription Factor; Group II-c. Involved in jasmonic acid inducible defense responses.	WRKY DNA-BINDING PROTEIN 51 (WRKY51)	WRKY DNA-BINDING PROTEIN 51 (WRKY51);ARABIDOPSIS THALIANA WRKY DNA-BINDING PROTEIN 51 (ATWRKY51)																					XP_009130475.1probable WRKY transcription factor 51 isoform X1	197	20	9.21e-139	94.18	15	P:GO:0006355; P:GO:0009867; P:GO:0042742; P:GO:0050832; P:GO:0071229; F:GO:0003700; F:GO:0043565; C:GO:0005634
A02p43640.1_BnaDAR	0	-7.04783	0.000466863	-0.278622	1	0.000222284	na	na			YES						1	AT5G65040	AT5G65040	senescence-associated family protein (DUF581);(source:Araport11)	INCREASED RESISTANCE TO MYZUS PERSICAE 1 (IRM1)	INCREASED RESISTANCE TO MYZUS PERSICAE 1 (IRM1)																					RID76981.1hypothetical protein BRARA_B03927	115	20	1.7e-65	84.93	12	P:GO:0002213; P:GO:0009625; P:GO:0042594; F:GO:0019900; C:GO:0005634; C:GO:0005829
A02p43650.1_BnaDAR	0.857656	-0.458066	-1.44151	-0.100583	0.774379	0.782415	0.000260599	0.964176					YES				na	na	na																								CAF2145345.1unnamed protein product, partial	304	20	2.98e-195	95.9	13	P:GO:0006357; P:GO:0009910; P:GO:0010221; P:GO:2000028; F:GO:0000978; F:GO:0000981; F:GO:0046983; C:GO:0005634
A02p43870.1_BnaDAR	-5.47682	6.47131	-0.0170936	-1.19239e-05	0.0254721	0.000588338	na	na	YES			YES					1	AT5G65320	AT5G65320	basic helix-loop-helix (bHLH) DNA-binding superfamily protein;(source:Araport11)	0	0																					XP_048616827.1transcription factor bHLH99-like	261	20	3.76e-172	86.02	10	P:GO:0006357; F:GO:0000978; F:GO:0000981; F:GO:0046983; C:GO:0005634
A02p43900.1_BnaDAR	-1.45026	6.72745	0.0451281	-0.370357	0.69794	9.98574e-08	0.999866	0.827893				YES					na	na	na																								CAF2145397.1unnamed protein product	105	20	1.59e-63	91.93	12	P:GO:0006334; P:GO:0071103; F:GO:0003677; F:GO:0030527; F:GO:0031492; F:GO:0046982; C:GO:0000786; C:GO:0005634
A02p44130.1_BnaDAR	-1.77816	-4.30973	0.159978	-0.186895	0.771699	0.0430932	0.999866	na			YES						1	AT5G67600	AT5G67600	cysteine-rich TM module stress tolerance protein;(source:Araport11)	WINDHOSE 1 (WIH1)	WINDHOSE 1 (WIH1);CYSTEINE-RICH TRANSMEMBRANE MODULE 13 (ATHCYSTM13)																					CAF2145443.1unnamed protein product	83	20	3.48e-23	89.05	8	P:GO:0009554; F:GO:0042803; F:GO:0043621; C:GO:0005886
A02p44170.1_BnaDAR	1.37645	-5.02293	-0.419658	-0.0635649	0.827792	0.00481217	0.995467	na			YES						na	na	na																								CAF2145454.1unnamed protein product	540	20	0	65.28	9	P:GO:0045010; F:GO:0051015; C:GO:0005618; C:GO:0005730; C:GO:0005819; C:GO:0005886; C:GO:0009524
A02p44250.1_BnaDAR	6.8793	0	-0.0934604	-0.225442	1.47412e-07	1	0.999866	0.926105		YES							1	AT5G67385	AT5G67385	Encodes a phototropin-interacting NRL protein that is an early signaling component in the phototrophic response and is essential for the phototropin-mediated chloroplast accumulation response but is not involved in the chloroplast avoidance response or stomatal opening.	NRL PROTEIN FOR CHLOROPLAST MOVEMENT1 (NCH1)	NRL PROTEIN FOR CHLOROPLAST MOVEMENT1 (NCH1);ATSR1 INTERACTION PROTEIN 1 (SR1IP1);NPH3/RPT2-LIKE 31 (NRL31)																					CAF2145483.1unnamed protein product	600	20	0	95.69	3	P:GO:0016567; P:GO:0042742
A02p44470.1_BnaDAR	1.57725	4.3006	0.000165791	-0.142401	0.806166	0.0405969	na	na				YES					na	na	na																								XP_018512092.1uncharacterized protein LOC108870825	99	20	2.52e-64	90.29	3	F:GO:0031687; F:GO:0044877; C:GO:0005634
A02p44500.1_BnaDAR	8.45276	0	0.125831	-0.282952	7.44163e-14	1	0.998761	0.7217		YES							1	AT5G66570	AT5G66570	Encodes a protein which is an extrinsic subunit of photosystem II and which has been proposed to play a central role in stabilization of the catalytic manganese cluster. In <i>Arabidopsis thaliana</i> the PsbO proteins are encoded by two genes: <i>psbO1</i> and <i>psbO2</i>. PsbO1 is the major isoform in the wild-type. In plsp1-1 mutant plastids, the nonmature form of the protein localizes in the…	PS II OXYGEN-EVOLVING COMPLEX 1 (PSBO1)	PS II OXYGEN-EVOLVING COMPLEX 1 (PSBO-1);33 KDA OXYGEN EVOLVING POLYPEPTIDE 1 (OEE1);MANGANESE-STABILIZING PROTEIN 1 (MSP-1);OXYGEN EVOLVING COMPLEX 33 KILODALTON PROTEIN (OE33);PS II OXYGEN-EVOLVING COMPLEX 1 (PSBO1);OXYGEN EVOLVING ENHANCER PROTEIN 33 (OEE33)																					XP_009130561.1oxygen-evolving enhancer protein 1-1, chloroplastic	332	20	2.06e-232	99.61	10	P:GO:0010207; P:GO:0042549; F:GO:0010242; C:GO:0009535; C:GO:0009654; C:GO:0031984
A02p44580.1_BnaDAR	0.665214	1.07249	0.123399	0.0630645	0.588278	0.0323523	0.996267	0.964176				YES					1	AT5G66200	AT5G66200	Armadillo repeat protein. One of a family of four in Arabidopsis. Expressed in vegetative tissues, anthers and ovules.	ARMADILLO REPEAT ONLY 2 (ARO2)	ARMADILLO REPEAT ONLY 2 (ARO2)																					CAF2145547.1unnamed protein product	916	20	0	92.63	4	P:GO:0007166; F:GO:0004324
A03p00020.1_BnaDAR	-0.0550838	3.75069	-0.664321	-0.235922	1	0.0320701	0.940745	na				YES					1	AT5G37450	AT5G37450	Leucine-rich repeat protein kinase family protein;(source:Araport11)	0	0																					CAF2118062.1unnamed protein product	990	20	0	95.02	8	P:GO:0016310; F:GO:0004672; F:GO:0005524; C:GO:0016020
A03p00110.1_BnaDAR	1.55694	0.5717	-0.33325	0.384877	0.00862134	0.310077	0.713549	0.419577		YES							1	AT5G01750	AT5G01750	LURP-one-like protein (DUF567);(source:Araport11)	0	0																					RID67806.1hypothetical protein BRARA_C00012	221	20	7.63e-143	93.57
A03p00300.1_BnaDAR	2.51629	3.8797	0.391011	0.107972	0.334332	0.0106379	0.975665	na				YES					1	AT5G01450	AT5G01450	RING/U-box superfamily protein;(source:Araport11)	ABERRANT POLLEN DEVELOPMENT 2 (APD2)	ABERRANT POLLEN DEVELOPMENT 2 (APD2)																					CAF2118107.1unnamed protein product	444	20	0	96.65	19	P:GO:0000278; P:GO:0009555; P:GO:0016567; P:GO:0044237; F:GO:0005515; F:GO:0031625; F:GO:0046872; F:GO:0061630; C:GO:0000151; C:GO:0005634; C:GO:0005768; C:GO:0009705
A03p00470.1_BnaDAR	0.856909	4.58911	-0.326305	-0.218764	0.913918	0.00248012	0.99604	na				YES					1	AT5G02030	AT5G02030	Mutant has additional lateral organs and phyllotaxy defect. Encodes a homeodomain transcription factor. Has sequence similarity to the Arabidopsis ovule development regulator Bell1. Binds directly to the AGAMOUS cis-regulatory element. Its localization to the nucleus is dependent on the coexpression of either STM or BP.	REPLUMLESS (RPL)	VAAMANA (VAN);LARSON (LSN);PENNYWISE (PNY);BEL1-LIKE HOMEODOMAIN 9 (BLH9);BELLRINGER (BLR);REPLUMLESS (RPL); (HB-6)																					CAF2118145.1unnamed protein product	565	20	0	90.25	33	P:GO:0006357; P:GO:0010051; P:GO:0010076; P:GO:0010077; P:GO:0010089; P:GO:0010154; P:GO:0010223; P:GO:0010228; P:GO:0010629; P:GO:0045892; P:GO:0048457; P:GO:0080006; F:GO:0000978; F:GO:0000981; F:GO:0005515; C:GO:0005634; C:GO:0005829
A03p00490.1_BnaDAR	-0.60795	4.80767	0.490132	0.332975	0.963155	0.00228218	0.948956	0.908252				YES					1	AT5G02050	AT5G02050	Mitochondrial glycoprotein family protein;(source:Araport11)	0	0																					RID67851.1hypothetical protein BRARA_C00053	259	20	3.38e-158	94.41	2	C:GO:0005759
A03p00570.1_BnaDAR	1.57596	-4.78282	0.0157068	-0.309166	0.816267	0.0178662	na	na			YES						1	AT5G02170	AT5G02170	Transmembrane amino acid transporter family protein;(source:Araport11)	0	0																					CAF2118165.1unnamed protein product	527	20	0	94.42	9	P:GO:0003333; P:GO:0098656; F:GO:0008509; F:GO:0015171; F:GO:0015318; C:GO:0016020
A03p00650.1_BnaDAR	0.126745	-1.16245	-0.0684526	0.386269	0.992799	0.042669	0.999866	0.681398			YES						1	AT5G02380	AT5G02380	cysteine-rich protein with copper-binding activity	METALLOTHIONEIN 2B (MT2B)	METALLOTHIONEIN 2B (MT2B)																					XP_013746151.1metallothionein-like protein type 2, MT2-22	80	20	4.35e-54	98.5	2	F:GO:0005507
A03p00660.1_BnaDAR	-2.41947	-4.72335	-0.308771	0.0582403	na	0.0204102	na	na			YES						1	AT5G02390	AT5G02390	Target promoter of the male germline-specific transcription factor DUO1.	DUO1-ACTIVATED UNKNOWN 1 (DAU1)	TON1 RECRUITING MOTIF 16 (TRM16);DUO1-ACTIVATED UNKNOWN 1 (DAU1)																					XP_013746077.2protein TRM32-like	778	20	0	87.33	6	P:GO:0006488; F:GO:0106073; C:GO:0016020
A03p00790.1_BnaDAR	-1.89195	7.62433	0.67341	-0.0261286	0.0289709	4.28328e-13	0.550575	0.982034	YES			YES					1	AT5G02530	AT5G02530	RNA-binding (RRM/RBD/RNP motifs) family protein;(source:Araport11)	(ALY2)	(ALY2)																					XP_013725162.2THO complex subunit 4B	292	20	2.51e-151	91.64	8	P:GO:0006406; F:GO:0003729; C:GO:0005654; C:GO:0005789
A03p00930.1_BnaDAR	3.06634	-7.12275	0.132331	-1.11399	0.279589	4.35243e-06	0.999866	na			YES						1	AT5G02850	AT5G02850	hydroxyproline-rich glycoprotein family protein;(source:Araport11)	MEDIATOR 4 (MED4)	MEDIATOR 4 (MED4)																					CAF2118236.1unnamed protein product	474	20	8.03E-311	81.3	17	P:GO:0001101; P:GO:0006355; P:GO:0007623; P:GO:0009410; P:GO:0009651; P:GO:0009723; P:GO:0009733; P:GO:0009737; P:GO:0009739; P:GO:0009751; P:GO:0009753; P:GO:0046677; P:GO:0046686; F:GO:0003677; F:GO:0003700; C:GO:0005634
A03p01060.1_BnaDAR	-0.333835	-3.86518	0.627369	-0.887249	0.992561	0.00987092	0.92028	0.536528			YES						1	AT5G03204	AT5G03204	This gene encodes a small protein and has either evidence of transcription or purifying selection.	0	0																					XP_018475009.1PREDICTED: uncharacterized protein LOC108846285	49	20	1.04e-25	91.79	1	C:GO:0016020
A03p01160.1_BnaDAR	1.51335	4.52188	-0.733289	-0.0801962	0.790192	0.00720525	0.89889	na				YES					1	AT5G03415	AT5G03415	Encodes a homolog of the animal DP protein. DP, in animals, forms a heterodimer with E2F and plays a central role in G1/S transition in the cell division cycle. DPB has been shown to interact with non phosphorylated E2Fc; when E2Fc is phosphorylated, the formation of the E2Fc/DPB heterodimer is lost.	(DPB)	(ATDPB); (DPB)																					CAF2118295.1unnamed protein product	360	20	5.22e-201	97.8	16	P:GO:0000082; P:GO:0006357; P:GO:0042023; P:GO:0051726; F:GO:0000977; F:GO:0000981; F:GO:0046982; C:GO:0005634; C:GO:0005667; C:GO:0005737
A03p01390.1_BnaDAR	2.82574	-4.66299	-0.528702	-0.268922	0.437941	0.0121137	0.982704	na			YES						1	AT5G03795	AT5G03795	Exostosin family protein;(source:Araport11)	0	0																					KAH0931067.1hypothetical protein HID58_008184	513	20	0	96.44	4	F:GO:0016757; C:GO:0000139
A03p01460.1_BnaDAR	-1.6725	-5.31274	0.188543	0.160933	0.699743	0.000931364	0.999866	na			YES						1	AT5G03880	AT5G03880	Thioredoxin family protein, located in chloroplast, change in response to H2O2.	0	0																					XP_013724709.2uncharacterized protein LOC106428483	337	20	4.19e-239	94.7
A03p01570.1_BnaDAR	0.0581339	4.34374	-0.279096	-0.0930273	1	0.000172403	0.999866	0.978721				YES					1	AT5G04170	AT5G04170	Calcium-binding EF-hand family protein;(source:Araport11)	0	0																					XP_013724647.2probable calcium-binding protein CML50 isoform X1	387	20	1.99e-207	86.62	5	P:GO:0006508; F:GO:0004198; F:GO:0005509; C:GO:0005737
A03p01640.1_BnaDAR	5.44387	0	-0.42491	-0.891056	0.00952869	1	0.994839	na		YES							1	AT5G04370	AT5G04370	A member of the Arabidopsis SABATH methyltransferase gene family. Encodes NAMT1, a methyltransferase that methylates nicotinic acid to yield methyl nicotinate.	(NAMT1)	(NAMT1)																					CAF2118403.1unnamed protein product	487	20	0	97.21	12	P:GO:0032259; P:GO:0060320; P:GO:1901847; F:GO:0008757; F:GO:0046872; C:GO:0005576
A03p01870.1_BnaDAR	4.24662	-2.08586	-0.593807	-0.617593	0.0429915	0.214733	0.91519	na		YES							1	AT5G04830	AT5G04830	Nuclear transport factor 2 (NTF2) family protein;(source:Araport11)	0	0																					XP_048624349.1uncharacterized protein LOC125592862	193	20	1.42e-140	94.3	2	C:GO:0016020
A03p01890.1_BnaDAR	-3.02195	4.60548	0.0860027	-0.241743	0.359939	0.00880474	0.999866	na				YES					1	AT5G04870	AT5G04870	A calcium-dependent protein kinase that can phosphorylate phenylalanine ammonia lyase (PAL), a key enzyme in pathogen defense.Phosphorylates, in vivo, the transcription factor ORE1, a master regulator of senescence.	CALCIUM DEPENDENT PROTEIN KINASE 1 (CPK1)	(ATCPK1);CALCIUM DEPENDENT PROTEIN KINASE 1 (CPK1)																					XP_013724412.2calcium-dependent protein kinase 1-like	595	20	0	93.89	23	P:GO:0009738; P:GO:0016310; P:GO:0018105; P:GO:0035556; P:GO:0046777; P:GO:0071229; P:GO:1900055; F:GO:0004683; F:GO:0005509; F:GO:0005516; F:GO:0005524; F:GO:0009931; C:GO:0005634; C:GO:0005778
A03p01900.1_BnaDAR	0.413453	3.34464	0.43568	0.0284946	0.964873	0.00134763	0.965434	0.982034				YES					1	AT5G04885	AT5G04885	Encodes a beta-glucosidase involved in xyloglucan metabolism.	0	0																					CAF2118483.1unnamed protein product	665	20	0	97.75	9	P:GO:0005975; P:GO:0009251; F:GO:0004553; F:GO:0008422; C:GO:0005576; C:GO:0005764; C:GO:0005886; C:GO:0016020
A03p01980.1_BnaDAR	-0.179827	3.72041	-0.000339375	-0.484928	0.982118	5.49839e-09	1	0.299057				YES					1	AT5G04940	AT5G04940	Encodes a SU(VAR)3-9 homolog, a SET domain protein. Known SET domain proteins are involved in epigenetic control of gene expression and act as histone methyltransferases. There are 10 SUVH genes in Arabidopsis and members of this subfamily of the SET proteins have an additional conserved SRA domain. SUVH1 has been shown to have a preference for binding methylated DNA.	SU(VAR)3-9 HOMOLOG 1 (SUVH1)	SU(VAR)3-9 HOMOLOG 1 (SUVH1)																					XP_013724396.2histone-lysine N-methyltransferase, H3 lysine-9 specific SUVH1-like	645	20	0	94.88	12	P:GO:0006338; P:GO:0040029; F:GO:0003690; F:GO:0008270; F:GO:0042054; C:GO:0000775; C:GO:0005634; C:GO:0005694
A03p02200.1_BnaDAR	-0.0883923	-1.25652	0.0163056	-0.0788446	0.999666	0.00542236	0.999866	0.93849			YES						1	AT5G05170	AT5G05170	Encodes a cellulose synthase isomer. CESA3 mutants have cellulose defect in the primary cell wall. Multiple lines of evidence suggest that CESA3, along with CESA1 and CESA6 are present in the same plasma membrane complex for cellulose biosynthesis. As inferred from the null role of secondary wall-type CesAs, included in a set of five primary wall-type CesAs that may support trichome cell wall thi…	CONSTITUTIVE EXPRESSION OF VSP 1 (CEV1)	ECTOPIC LIGNIFICATION 1 (ELI1);MULTIPLE RESPONSE EXPANSION 1 (MRE1);CELLULOSE SYNTHASE 3 (CESA3);CONSTITUTIVE EXPRESSION OF VSP 1 (CEV1); (ATCESA3); (ATH-B);ISOXABEN RESISTANT 1 (IXR1)																					XP_013724246.1cellulose synthase A catalytic subunit 3 [UDP-forming]	1066	20	0	99.53	17	P:GO:0006952; P:GO:0009833; P:GO:0009834; P:GO:0030244; P:GO:0071555; F:GO:0016760; F:GO:0046872; C:GO:0005768; C:GO:0005802; C:GO:0005886; C:GO:0009506
A03p02270.1_BnaDAR	-3.78755	5.18068	0.439677	-0.309296	0.127262	0.00109302	0.991612	na				YES					na	na	na																								XP_013724163.2cytochrome b-c1 complex subunit 8-2, mitochondrial-like	72	20	3.03e-46	98.12	4	P:GO:0006122; C:GO:0005750
A03p02370.1_BnaDAR	7.14934	0	2.3667	2.04009	4.21176e-06	1	3.59246e-06	0.00024317		YES				YES		YES	na	na	na																								XP_009130890.1probable 2-oxoglutarate-dependent dioxygenase At5g05600	372	20	3.83e-280	97.11	11	P:GO:0080167; P:GO:0097237; P:GO:2000022; F:GO:0016706; F:GO:0046872; F:GO:0120091; C:GO:0005829
A03p02430.1_BnaDAR	5.59129	0	0.454248	-0.0962121	0.000558363	1	0.914967	0.970951		YES							1	AT5G05740	AT5G05740	S2P-like putative metalloprotease, also contain transmembrane helices near their C-termini and many of them, five of seven, contain a conserved zinc-binding motif HEXXH. Homolog of EGY1. Each of the EGY1 and EGY-like proteins share two additional highly conserved motifs, the previously reported NPDG motif (aa 442?454 in EGY1, Rudner et al., 1999) and a newly defined GNLR motif (aa 171?179 in EGY1…	ETHYLENE-DEPENDENT GRAVITROPISM-DEFICIENT AND YELLOW-GREEN-LIKE 2 (EGY2)	ETHYLENE-DEPENDENT GRAVITROPISM-DEFICIENT AND YELLOW-GREEN-LIKE 2 (EGY2); (ATEGY2)																					XP_013724028.1probable zinc metalloprotease EGY2, chloroplastic isoform X3	528	20	0	96.35	8	P:GO:0006508; F:GO:0008237; C:GO:0009535; C:GO:0031969; C:GO:0031984
A03p02530.1_BnaDAR	-0.0723783	3.22703	0.394437	0.0102396	1	0.00930305	0.97589	0.982045				YES					1	AT5G06110	AT5G06110	Encodes a ZRF1 chromatin regulator. Functions in regulating plant growth and development.	GONIDIALESS A/ZUOTIN RELATED FACTOR A2 (ATGLSA2)	GONIDIALESS A/ZUOTIN RELATED FACTOR A1 (ATGLSA1);ZUOTIN-RELATED FACTOR 1B (ZRF1b);GONIDIALESS A/ZUOTIN RELATED FACTOR A2 (ATGLSA2)																					CAF2118663.1unnamed protein product	476	20	1.04e-228	96.81	15	P:GO:0006450; P:GO:0010628; P:GO:0030308; P:GO:0045893; P:GO:0051083; F:GO:0003682; F:GO:0030544; F:GO:0043022; F:GO:0061649; C:GO:0005634; C:GO:0005829
A03p02550.1_BnaDAR	-1.27492	3.3249	0.291061	0.809677	0.826223	0.041033	0.9951	0.428874				YES					1	AT5G06110	AT5G06110	Encodes a ZRF1 chromatin regulator. Functions in regulating plant growth and development.	GONIDIALESS A/ZUOTIN RELATED FACTOR A2 (ATGLSA2)	GONIDIALESS A/ZUOTIN RELATED FACTOR A1 (ATGLSA1);ZUOTIN-RELATED FACTOR 1B (ZRF1b);GONIDIALESS A/ZUOTIN RELATED FACTOR A2 (ATGLSA2)																					CAF2118671.1unnamed protein product	476	20	1.27e-229	96.73	15	P:GO:0006450; P:GO:0010628; P:GO:0030308; P:GO:0045893; P:GO:0051083; F:GO:0003682; F:GO:0030544; F:GO:0043022; F:GO:0061649; C:GO:0005634; C:GO:0005829
A03p02590.1_BnaDAR	0.178259	5.25401	0.534929	0.148551	1	0.000538592	0.931358	na				YES					1	AT2G47990	AT2G47990	Encodes a transducin family nucleolar protein with six WD40 repeats that is most likely involved in 18S rRNA biogenesis. The slow progression of the gametophytic division cycles in swa1 suggested that the SWA1 protein is required for the normal progression of mitotic division cycles through the regulation of cell metabolism. Ubiquitously expressed throughout the plant.	SLOW WALKER1 (SWA1)	SLOW WALKER1 (SWA1);EMBRYO SAC DEVELOPMENT ARREST 13 (EDA13);EMBRYO SAC DEVELOPMENT ARREST 19 (EDA19)																					CAF2118686.1unnamed protein product	533	20	0	94.07	16	P:GO:0006364; P:GO:0007049; P:GO:0009561; P:GO:0045943; P:GO:0051301; F:GO:0003729; C:GO:0005730; C:GO:0080008
A03p02990.1_BnaDAR	2.56818	-2.10107	-0.113812	1.16997	0.491812	0.321775	0.999866	0.000650571								YES	na	na	na																								XP_048624747.1polygalacturonase inhibitor 2-like	342	20	4.47e-193	93.81	5	P:GO:0043086; F:GO:0090353; C:GO:0009505; C:GO:0009506; C:GO:0016020
A03p03010.1_BnaDAR	-0.645249	-4.78191	-0.336698	-0.0183364	0.963838	0.0090861	0.999866	na			YES						1	AT5G27990	AT5G27990	Pre-rRNA-processing protein TSR2, conserved region;(source:Araport11)	0	0																					CAF2118787.1unnamed protein product, partial	142	20	1.75e-98	98.23	4	P:GO:0000462; C:GO:0005634
A03p03020.1_BnaDAR	4.86219	-0.104969	-0.456516	0.581725	0.014215	1	0.813218	0.457118		YES							na	na	na																								CAF2118790.1unnamed protein product	331	20	3.62e-168	93.63	5	P:GO:0043086; F:GO:0090353; C:GO:0009505; C:GO:0009506; C:GO:0016020
A03p03060.1_BnaDAR	-0.18661	1.04666	0.201856	1.89888	1	0.70985	0.999866	0.0360718								YES	2	AT5G07000 AT5G07010	AT5G07000	Encodes a member of the sulfotransferase family of proteins. Although it has 85% amino acid identity with ST2A (At5g07010), this protein is not able to transfer a sulfate group to 11- or 12-hydroxyjasmonic acid in vitro. It may be able to act on structurally related jasmonates.	SULFOTRANSFERASE 2B (ST2B)	ARABIDOPSIS THALIANA SULFOTRANSFERASE 2B (ATST2B);SULFOTRANSFERASE 2B (ST2B)	AT5G07010	Encodes a sulfotransferase that acts specifically on 11- and 12-hydroxyjasmonic acid. Transcript levels for this enzyme are increased by treatments with jasmonic acid (JA), 12-hydroxyJA, JA-isoleucine, and 12-oxyphytodienoic acid (a JA precursor).	SULFOTRANSFERASE 2A (ST2A)	ARABIDOPSIS THALIANA SULFOTRANSFERASE 2A (ATST2A);SULFOTRANSFERASE 2A (ST2A)																	CAF2118796.1unnamed protein product	359	20	1.41e-264	95.76	10	P:GO:0001101; P:GO:0009694; P:GO:0009753; P:GO:0042445; P:GO:0051923; F:GO:0008146; F:GO:0080131; C:GO:0005737
A03p03080.1_BnaDAR	-0.619367	3.55998	0.176147	0.430618	0.680175	2.84362e-14	0.990266	0.500344				YES					na	na	na																								KAH0931212.1hypothetical protein HID58_008329	279	20	7.25e-204	99.64	8	P:GO:0006412; F:GO:0003735; F:GO:0019843; C:GO:0022627
A03p03100.1_BnaDAR	3.50727	-4.75741	0.324285	-0.220577	0.143127	0.00158297	0.999866	na			YES						1	AT5G07120	AT5G07120	Encodes sorting nexin SNX2b. SNX2b is peripherally associated with membranes. Involved in vesicular trafficking from endosomes to the vacuole.	SORTING NEXIN 2B (SNX2b)	SORTING NEXIN 2B (SNX2b)																					CAF2118801.1unnamed protein product	514	20	0	91.62	21	P:GO:0006897; P:GO:0016050; P:GO:0045324; P:GO:0051604; P:GO:0090351; F:GO:0035091; F:GO:0043168; F:GO:0046982; C:GO:0000139; C:GO:0005829; C:GO:0019898; C:GO:0030904; C:GO:0032585; C:GO:0032588
A03p03210.1_BnaDAR	0.504622	-1.6702	0.559224	0.0177291	0.861414	0.0103771	0.802186	0.982034			YES						na	na	na																								CAF2118820.1unnamed protein product	54	1	5.24e-28	100	1	C:GO:0016020
A03p03410.1_BnaDAR	0.958373	3.88148	0.640222	0.106631	0.919691	0.0347852	0.949149	na				YES					1	AT5G07620	AT5G07620	Protein kinase superfamily protein;(source:Araport11)	0	0																					CAF2118875.1unnamed protein product	487	20	0	91.51	11	P:GO:0016310; F:GO:0003676; F:GO:0004672; F:GO:0005524; C:GO:0005886; C:GO:0009506; C:GO:0016020
A03p03440.1_BnaDAR	0.875053	-4.51358	-0.252082	-0.180344	0.935181	0.0195189	0.999866	na			YES						1	AT5G07730	AT5G07730	transmembrane protein;(source:Araport11)	0	0																					CAF2118885.1unnamed protein product	245	20	6.88e-151	82.66	2	C:GO:0016020
A03p03550.1_BnaDAR	-0.363767	5.14225	0.0289989	0.126793	0.990032	0.00100412	0.999866	na				YES					1	AT5G08040	AT5G08040	mitochondrial import receptor subunit TOM5-like protein;(source:Araport11)	MITOCHONDRIAL IMPORT RECEPTOR SUBUNIT TOM5 HOMOLOG (TOM5)	MITOCHONDRIAL IMPORT RECEPTOR SUBUNIT TOM5 HOMOLOG (TOM5)																					XP_013621709.1PREDICTED: mitochondrial import receptor subunit TOM5 homolog	54	20	9.35e-31	95.66	3	C:GO:0005742; C:GO:0009536
A03p03560.1_BnaDAR	5.79146	0	-0.102746	0.16584	0.000424406	1	0.999866	na		YES							1	AT5G08050	AT5G08050	Encodes a grana core localized protein. Mutant plants have reduced NPQ, affected organization of light-havesting complex II and an enhanced grana stacking.	(RIQ1)	(RIQ1)																					XP_009131028.1uncharacterized protein LOC103855755 isoform X2	157	20	3.09e-65	96	12	P:GO:0010027; P:GO:0010196; P:GO:0045893; P:GO:0090391; C:GO:0009515; C:GO:0016020
A03p03600.1_BnaDAR	-3.28009	-6.22569	-0.188581	-0.386603	0.159201	2.35341e-05	0.999866	na			YES						na	na	na																								CAF1696706.1unnamed protein product	104	20	2.36e-60	99.52	18	P:GO:0006886; P:GO:0006887; P:GO:0006906; P:GO:0048278; F:GO:0000149; F:GO:0005484; C:GO:0005886; C:GO:0012505; C:GO:0031201
A03p03660.1_BnaDAR	-0.511147	-3.54959	-0.128322	-0.70168	0.976403	0.0388794	0.999866	0.739166			YES						1	AT5G08170	AT5G08170	porphyromonas-type peptidyl-arginine deiminase family protein;(source:Araport11)	EMBRYO DEFECTIVE 1873 (EMB1873)	AGMATINE IMINOHYDROLASE (ATAIH);EMBRYO DEFECTIVE 1873 (EMB1873)																					XP_048624993.1agmatine deiminase-like	385	20	5.17e-296	98.46	6	P:GO:0009446; F:GO:0004668; F:GO:0047632
A03p03740.1_BnaDAR	-1.46364	3.27998	-0.384249	-0.403813	0.699705	0.0125499	0.912054	0.741349				YES					na	na	na																								CAF2118959.1unnamed protein product	346	20	1.36e-244	97.9	21	P:GO:0006099; P:GO:0006101; P:GO:0006104; P:GO:0006105; P:GO:0006805; P:GO:0016999; P:GO:0046686; F:GO:0000166; F:GO:0004775; F:GO:0004776; F:GO:0005507; F:GO:0046872; C:GO:0005618; C:GO:0005739; C:GO:0005759; C:GO:0009361
A03p03760.1_BnaDAR	0.0763646	-5.24594	-0.421701	-1.02069	1	0.0024613	0.990266	na			YES						1	AT5G08330	AT5G08330	Circadian oscillator protein which interacts with bZIP63 and regulates a response of the circadian oscillator to sugar. Is not required for the sugar-induced circadian phase advance in the morning; regulates a response of CCA1 to sugars. Promotes together with TCP7, 8, 14, 15, 21, 22 and 23 endoreduplication-dependent cell expansion in leaf.	TCP DOMAIN PROTEIN 21 (TCP21)	(ATTCP21);CCA1 HIKING EXPEDITION (CHE);TCP DOMAIN PROTEIN 21 (TCP21); (AtTCP11);TCP DOMAIN PROTEIN 11 (TCP11)																					XP_022566573.1transcription factor TCP21	234	20	5.39e-138	92.69	11	P:GO:0006355; P:GO:0042752; P:GO:0043433; P:GO:0048519; F:GO:0003700; F:GO:0043565; C:GO:0005634
A03p03790.1_BnaDAR	-1.77161	0.0973688	-0.382018	2.68786	0.620413	1	0.989185	5.12439e-05								YES	1	AT5G08350	AT5G08350	Mutants have decreased tolerance to cold and oxidative stress. Gene expression induced by drought and ABA.	0	0																					CAF2118966.1unnamed protein product	203	20	1.77e-139	93.08	2	P:GO:0008150; C:GO:0005575
A03p03800.1_BnaDAR	-1.40683	6.29429	0.380931	-0.621933	0.692838	6.50447e-07	0.963279	0.586317				YES					na	na	na																								CAF2118968.1unnamed protein product	738	20	0	78.8	7	P:GO:0005975; F:GO:0004557; C:GO:0009505; C:GO:0016020
A03p03820.1_BnaDAR	1.26948	-1.78462	-0.214893	-0.191166	0.199588	0.00131543	0.984805	0.904857			YES						1	AT5G08390	AT5G08390	One of four katanin p80 subunits. Involved in targeting of katanin complex to crossover and branch points to properly sever microtubules.	KATANIN P80 SUBUNIT 3 (KTN80.3)	KATANIN P80 SUBUNIT 3 (KTN80.3)																					CAF2118970.1unnamed protein product	835	20	0	94.29	14	P:GO:0007019; P:GO:0051013; P:GO:0051510; F:GO:0008017; C:GO:0005737; C:GO:0005874; C:GO:0008352
A03p03960.1_BnaDAR	-1.63071	-5.25736	0.734163	-0.369386	0.741692	0.00191703	0.825054	na			YES						1	AT5G08550	AT5G08550	Encodes a transcriptional repressor that is homologous to the C-terminal region of mammalian GC binding factor. It regulates endoreduplication through control of CYC2A expression.	INCREASED LEVEL OF POLYPLOIDY1-1D (ILP1)	INCREASED LEVEL OF POLYPLOIDY1-1D (ILP1)																					CAF2119003.1unnamed protein product	845	20	0	87.41	11	P:GO:0000122; P:GO:0000398; P:GO:0017148; P:GO:0042023; F:GO:0000978; F:GO:0001227; F:GO:0003677; F:GO:0030371; C:GO:0005634
A03p04070.1_BnaDAR	1.67253	6.86914	1.07667	-0.267822	0.354349	7.94512e-14	0.445026	0.934489				YES					na	na	na																								XP_009131103.1protein ATAF2	280	20	8.87e-210	96.88	36	P:GO:0001101; P:GO:0008361; P:GO:0009410; P:GO:0009611; P:GO:0009620; P:GO:0009744; P:GO:0009751; P:GO:0009753; P:GO:0009793; P:GO:0010099; P:GO:0010150; P:GO:0010628; P:GO:0010629; P:GO:0045892; P:GO:0045893; P:GO:0046677; P:GO:1901002; F:GO:0003700; F:GO:0043424; F:GO:0043565; C:GO:0005634
A03p04300.1_BnaDAR	-0.185405	-2.44512	0.243656	0.255408	1	0.0184285	0.976802	0.854498			YES						1	AT5G09870	AT5G09870	Encodes a cellulose synthase CESA5 that produces seed mucilage cellulose.Mutants are defective in seed coat mucilage.Involved in the regulation of mucilage composition and/or mucilage synthesis.	CELLULOSE SYNTHASE 5 (CESA5)	MUCILAGE-MODIFIED 3 (MUM3);CELLULOSE SYNTHASE 5 (CESA5)																					XP_013680298.1cellulose synthase A catalytic subunit 5 [UDP-forming] isoform X1	1074	20	0	98.23	18	P:GO:0009825; P:GO:0009833; P:GO:0010192; P:GO:0030244; P:GO:0043622; P:GO:0071555; F:GO:0016760; F:GO:0046872; C:GO:0005794; C:GO:0005886; C:GO:0010330
A03p04370.1_BnaDAR	-0.330944	3.05112	0.273712	0.0990338	0.975696	0.00214794	0.980711	0.966471				YES					1	AT5G10020	AT5G10020	Sucrose induced LLR receptor kinase. Involved in sucrose signaling and regulation of aquaporins.	SUCROSE-INDUCED RECEPTOR KINASE 1 (SIRK1)	SUCROSE-INDUCED RECEPTOR KINASE 1 (SIRK1)																					XP_013726697.2probable inactive receptor kinase At5g10020	1034	20	0	92.48	9	P:GO:0016310; F:GO:0004672; F:GO:0005524; C:GO:0005829; C:GO:0005886; C:GO:0016020
A03p04490.1_BnaDAR	-1.08558	2.03366	0.356915	0.214896	0.394952	0.00050146	0.751175	0.847097				YES					1	AT4G31700	AT4G31700	Encodes a putative ribosomal protein S6 (rps6a). RPS6A and RPS6B are fully redundant and essential during gametogenesis.	RIBOSOMAL PROTEIN S6 (RPS6)	RIBOSOMAL PROTEIN S6 (RPS6); (RPS6A); (ATRPS6);RIBOSOMAL PROTEIN ES6Z (ES6Z)																					XP_009131151.240S ribosomal protein S6-2	249	20	1.95e-168	99.74	8	P:GO:0006412; F:GO:0003735; C:GO:0005840; C:GO:1990904
A03p04520.1_BnaDAR	2.80494	-6.20511	-0.0269642	-0.725182	0.456651	0.000637067	0.999866	na			YES						na	na	na																								CAF2119165.1unnamed protein product	485	20	0	93.74	8	P:GO:1990961; F:GO:0015297; F:GO:0042910; C:GO:0016020
A03p04620.1_BnaDAR	-1.4135	-4.89401	-0.163073	-0.193887	0.821356	0.00524008	0.999866	na			YES						1	AT5G10510	AT5G10510	Encodes an AP2-domain transcription factor involved in root stem cell identity and root development. It is also required to maintain high levels of PIN1 expression at the periphery of the meristem and modulate local auxin production in the central region of the SAM which underlies phyllotactic transitions. Intronic sequences are required for its expression in flowers.Acts redundantly with PLT5 an…	AINTEGUMENTA-LIKE 6 (AIL6)	AINTEGUMENTA-LIKE 6 (AIL6)																					CAF2119189.1unnamed protein product	563	20	0	94.12	8	P:GO:0006355; F:GO:0003677; F:GO:0003700; C:GO:0005634
A03p04710.1_BnaDAR	-0.850072	4.53844	0.861252	0.260047	0.924062	0.00495402	0.747137	na				YES					1	AT5G10710	AT5G10710	centromere protein O;(source:Araport11)	0	0																					CAF2119202.1unnamed protein product	360	20	1.78e-263	98.4	10	P:GO:0000160; P:GO:0034508; C:GO:0000776; C:GO:0005634; C:GO:0016020
A03p04760.1_BnaDAR	-0.419385	-3.04213	-0.0166297	0.812561	0.977183	0.0284429	0.999866	0.156485			YES						1	AT5G10780	AT5G10780	ER membrane protein complex subunit-like protein;(source:Araport11)	0	0																					CAF2119208.1unnamed protein product	181	20	2.04e-125	98.56	2	C:GO:0072546
A03p05140.1_BnaDAR	-0.726609	-4.63866	-0.275644	0.25176	0.94912	0.0106285	0.999866	na			YES						1	AT5G11730	AT5G11730	Core-2/I-branching beta-1,6-N-acetylglucosaminyltransferase family protein;(source:Araport11)	0	0																					CAF2119294.1unnamed protein product	387	20	8.59e-296	96.23	4	F:GO:0016757; C:GO:0016020
A03p05170.1_BnaDAR	-2.65479	5.44514	-0.174167	-0.292543	0.259686	8.95306e-05	0.999866	na				YES					3	AT1G24240 AT4G11630 AT5G11750	AT1G24240	Ribosomal protein L19 family protein;(source:Araport11)	RIBOSOMAL PROTEIN BL19M (BL19M)	RIBOSOMAL PROTEIN BL19M (BL19M)	AT4G11630	Ribosomal protein L19 family protein;(source:Araport11)	0	0	AT5G11750	Ribosomal protein L19 family protein;(source:Araport11)	0	0													CAF2119302.1unnamed protein product	233	20	1.17e-152	92.61	6	P:GO:0006412; F:GO:0003735; C:GO:0005840
A03p05180.1_BnaDAR	1.37387	5.26955	-0.28191	0.149815	0.853901	0.0037465	0.999866	na				YES					na	na	na																								CAF2119303.1unnamed protein product	205	20	5.15e-124	91.3
A03p05190.1_BnaDAR	0.777765	2.74722	0.343911	0.458031	0.901213	0.0323294	0.946198	0.679982				YES					1	AT5G11770	AT5G11770	NADH-ubiquinone oxidoreductase 20 kDa subunit;(source:Araport11)	0	0																					CAF2119305.1unnamed protein product	217	20	2.93e-154	97.56	18	P:GO:0009060; P:GO:0015990; P:GO:0022900; P:GO:0032981; F:GO:0008137; F:GO:0008270; F:GO:0046872; F:GO:0048038; F:GO:0051539; C:GO:0005747
A03p05200.1_BnaDAR	0.260278	-1.95849	0.251989	0.38451	0.962811	0.00188715	0.956065	0.608521			YES						1	AT5G11790	AT5G11790	Plays a role in dehydration stress response.	N-MYC DOWNREGULATED-LIKE 2 (NDL2)	N-MYC DOWNREGULATED-LIKE 2 (NDL2)																					XP_009131231.1protein NDL2 isoform X2	344	20	9.32e-251	98.87	3	P:GO:2000012; C:GO:0016020
A03p05220.1_BnaDAR	-9.96426e-05	-3.36552	0.407915	-0.475953	1	0.00386097	0.951847	0.757342			YES						1	AT5G11850	AT5G11850	MAP3 kinase involved phosphorylation of a critical Ser171 for OST1/SnRK2.6 activation.	MAPKKK DELTA-1 (MKD1)	MAPKKK DELTA-1 (MKD1); (RAF3); (RAF6); (M3Kdelta1)																					CAF2119311.1unnamed protein product	1130	20	0	91.99	14	P:GO:0016310; F:GO:0004674; F:GO:0005524; F:GO:0016791; C:GO:0005634; C:GO:0009536; C:GO:0016020
A03p05410.1_BnaDAR	-1.03789	3.31066	0.606394	-0.464296	0.876878	0.0343691	0.824831	na				YES					1	AT5G12120	AT5G12120	Ubiquitin-associated/translation elongation factor EF1B protein;(source:Araport11)	0	0																					RID68339.1hypothetical protein BRARA_C00505	594	20	0	86.43
A03p05460.1_BnaDAR	-0.0365125	5.5667	0.274561	0.221015	1	6.97239e-05	0.999866	na				YES					1	AT5G12220	AT5G12220	las1-like family protein;(source:Araport11)	0	0																					CAF2119362.1unnamed protein product	613	20	0	92.93	6	P:GO:0006364; F:GO:0004519; C:GO:0090730
A03p05740.1_BnaDAR	1.3462	4.43258	-0.152763	-0.122411	0.869498	0.031943	na	na				YES					1	AT5G12970	AT5G12970	Calcium-dependent lipid-binding (CaLB domain) plant phosphoribosyltransferase family protein;(source:Araport11)	MULTIPLE C2 DOMAIN AND TRANSMEMBRANE REGION PROTEIN 5 (MCTP5)	MULTIPLE C2 DOMAIN AND TRANSMEMBRANE REGION PROTEIN 5 (MCTP5)																					CAF2119422.1unnamed protein product	769	20	0	98.95	8	P:GO:0019722; F:GO:0005509; C:GO:0005654; C:GO:0005783; C:GO:0005829; C:GO:0016020
A03p05950.1_BnaDAR	6.17346	0	0.18899	1.21109	0.00011846	1	0.999866	0.124467		YES							1	AT5G13380	AT5G13380	Auxin-responsive GH3 family protein;(source:Araport11)	0	0																					CAF2119460.1unnamed protein product	607	20	0	96.8
[truncated: 8,887 more rows]
[truncated: 17 more columns]

## Sheet: 7d_gall_UP_go_ids_fisher
Tag	GO Term	GO Name	GO Category	Adj. P-value	P-value	Nr Test	Nr Reference	Not Annot Test	Not Annot Ref
OVER	GO:0009579	thylakoid	CELLULAR_COMPONENT	3.27e-214	2.26e-218	257	1464	843	105626
[truncated: 14,449 more rows]

## Sheet: 7d_gall_DOWN_go_ids_fisher
Tag	GO Term	GO Name	GO Category	Adj. P-value	P-value	Nr Test	Nr Reference	Not Annot Test	Not Annot Ref
[truncated: 14,450 more rows]

[truncated: 6 more sheets: 12d_gall_UP_go_ids_fisher, 12d_gall_DOWN_go_ids_fisher, 7d_petiole_UP_go_ids_fisher, 7d_petiole_DOWN_go_ids_fisher, 12d_petiole_UP_go_ids_fisher, 12d_petiole_DOWN_go_ids_fisher]
